# Supplementary material for: The Tongue Squamous Carcinoma Cell Line Cal27 Primarily Employs Integrin α6β4-Containing Type II Hemidesmosomes for Adhesion Which Contribute to Anticancer Drug Sensitivity
Source: Front Cell Dev Biol. 2021 Dec 16;9:786758. doi: 10.3389/fcell.2021.786758 (PMC8716755; doi:10.3389/fcell.2021.786758)
Supplement: Supplementary file 1 [file Table2.xlsx]

## Sheet: List of IAC proteins
Supplementary Table 2.1 Tadijan et al - List of integrin adhesion complex proteins isolated from Cal27 and 2B1 cells and detected using mass spectrometry
				Spectral count													β4-integrin interactome* proteins in Cal27 (17)					Meta-adhesome** proteins in Cal27? (92)
#	Identified Proteins (801)	Accession Number	Molecular Weight	Cal 27	Cal 27	Cal 27	Cal 27	Cal 27	2B1	2B1	2B1	2B1	2B1	β4-integrin interactome* proteins in Cal27? (17) *	Meta-adhesome** proteins in Cal27? (92)		#	Accession Number	Name			#	Accession Number	Name
1	Plectin	PLEC	532 kDa	150	93	134	112	185	147	153	57	92	193		YES		1	AHNK	Neuroblast differentiation-associated protein AHNAK			1	PLEC	Plectin
2	Keratin, type II cytoskeletal 5	K2C5	62 kDa	111	162	182	136	228	48	100	133	66	145		YES		2	ITB4	Integrin beta-4			2	K2C5	Keratin, type II cytoskeletal 5
3	Keratin, type I cytoskeletal 14	K1C14	52 kDa	100	144	190	108	211	32	77	134	53	118				3	PLAK	Junction plakoglobin			3	AHNK	Neuroblast differentiation-associated protein AHNAK
4	Neuroblast differentiation-associated protein AHNAK	AHNK	629 kDa	93	57	74	72	174	37	62	37	24	62	YES	YES		4	PEPL	Periplakin			4	Q60FE5	Filamin-A
5	Filamin-A	Q60FE5	278 kDa	45	32	44	63	56	40	75	66	61	84		YES		5	ITA6	Integrin alpha-6			5	ACTG	Actin, cytoplasmic 2
6	Keratin, type II cytoskeletal 6A	K2C6A	60 kDa	54	108	142	67	140	30	54	91	39	97				6	TENS3	Tensin-3			6	MYH9	Myosin-9
7	Laminin subunit beta-3	LAMB3	130 kDa	32	33	16	69	30	44	50	49	68	51				7	LAP2A	Lamina-associated polypeptide 2, isoform alpha			7	K1C18	Keratin, type I cytoskeletal 18
8	Desmoplakin	DESP	332 kDa	57	43	54	23	77	16	53	20	11	87				8	RBP2	E3 SUMO-protein ligase RanBP2			8	LMNA	Prelamin-A/C
9	Keratin, type II cytoskeletal 8	K2C8	54 kDa	47	38	45	69	51	54	46	76	51	60				9	IMB1	Importin subunit beta-1			9	TNC	Tenascin C (Hexabrachion), isoform CRA_a
10	Actin, cytoplasmic 2	ACTG	42 kDa	33	26	27	64	37	20	52	71	52	50		YES		10	DSG2	Desmoglein-2			10	HNRPM	Heterogeneous nuclear ribonucleoprotein M
11	Myosin-9	MYH9	227 kDa	44	30	38	45	58	47	55	17	28	86		YES		11	TB182	182 kDa tankyrase-1-binding protein			11	ACTN4	Alpha-actinin-4
12	Keratin, type I cytoskeletal 18	K1C18	48 kDa	39	33	29	47	39	40	52	55	34	46		YES		12	A0A024R8B6	Nucleoporin 214kDa, isoform CRA_b			12	FLNB	Filamin-B
13	Laminin subunit alpha-3	LAMA3	367 kDa	18	40	11	60	21	42	33	39	55	43				13	F1T0I1	Protein transport protein sec16			13	KRT1	Keratin 1
14	Prelamin-A/C	LMNA	74 kDa	44	14	45	49	46	5	49	39	26	36		YES		14	A0A223PQH6	Host cell factor 1			14	HSP7C	Heat shock cognate 71 kDa protein
15	Tenascin C (Hexabrachion), isoform CRA_a	TNC	241 kDa	10	13	2	50	12	54	41	33	54	41		YES		15	A0A024R8L8	Envoplakin, isoform CRA_a			15	Q5SU16	Tubulin beta chain
16	Heterogeneous nuclear ribonucleoprotein M	HNRPM	78 kDa	33	21	20	34	25	6	50	22	23	45		YES		16	AHNK2	Protein AHNAK2			16	A0A1S5UZ07	Talin-1
17	Keratin, type I cytoskeletal 17	K1C17	48 kDa	35	36	51	47	72	19	40	82	33	45				17	A0A024R5M3	Cortactin, isoform CRA_c			17	K1C15	Keratin, type I cytoskeletal 15
18	Alpha-actinin-4	ACTN4	105 kDa	29	10	29	40	31	18	40	36	31	40		YES							18	ANXA2	Annexin
19	Laminin subunit gamma-2	LAMC2	131 kDa	16	25	5	43	19	33	31	33	37	36									19	ITB4	Integrin beta-4
20	Filamin-B	FLNB	278 kDa	28	12	20	26	31	20	43	43	35	51		YES							20	CYR61	Protein CYR61
21	Keratin 1	KRT1	66 kDa	11	18	17	38	51	24	25	37	30	31		YES							21	SPTAN1	Spectrin alpha chain, non-erythrocytic 1
22	Heat shock cognate 71 kDa protein	HSP7C	71 kDa	27	25	29	23	24	9	29	27	19	31		YES							22	BGH3	Transforming growth factor-beta-induced protein ig-h3
23	Tubulin beta chain	Q5SU16	50 kDa	25	9	13	22	20	14	41	43	23	19		YES							23	NPM	Nucleophosmin
24	Talin-1	A0A1S5UZ07	271 kDa	26	11	9	23	18	32	42	6	24	30		YES							24	PPIA	Peptidyl-prolyl cis-trans isomerase A
25	Keratin, type I cytoskeletal 15	K1C15	49 kDa	25	33	40	44	53	8	22	56	23	23		YES							25	IQGA1	Ras GTPase-activating-like protein IQGAP1
26	Tubulin alpha chain	B3KPS3	46 kDa	23	10	20	17	14	9	29	30	16	15									26	ITA6	Integrin alpha-6
27	Annexin	ANXA2	39 kDa	19	12	17	26	25	8	17	22	15	22		YES							27	K1C10	Keratin, type I cytoskeletal 10
28	Integrin beta-4	ITB4	202 kDa	15	8	11	12	13	24	19	10	16	24	YES	YES							28	A3R0T8	Histone 1, H1e
29	Junction plakoglobin	PLAK	82 kDa	21	11	14	19	20	6	15	23	11	25	YES								29	EF2	Elongation factor 2
30	Heat shock 70 kDa protein 1B	A0A0G2JIW1	70 kDa	21	11	14	27	16	11	15	24	18	22									30	SPTBN1	Spectrin beta chain
31	Protein CYR61	CYR61	42 kDa	6	14	5	19	10	19	16	7	21	19		YES							31	K22E	Keratin, type II cytoskeletal 2 epidermal
32	Spectrin alpha chain, non-erythrocytic 1	SPTAN1	288 kDa	18	7	4	21	21	5	22	5	12	16		YES							32	ENOA	Alpha-enolase
33	Transforming growth factor-beta-induced protein ig-h3	BGH3	75 kDa	7	6	2	23	3	21	15	12	21	17		YES							33	MATR3	Matrin-3
34	Keratin, type I cytoskeletal 9	K1C9	62 kDa	10	11	7	19	20	14	9	21	15	14									34	PRDX1	Peroxiredoxin-1
35	Nucleophosmin	NPM	33 kDa	16	6	14	16	11	2	18	19	8	11		YES							35	LMNB1	Lamin-B1
36	Keratin, type I cytoskeletal 16	K1C16	51 kDa	33	64	88	43	80	16	43	70	26	52									36	ACTN1	Alpha-actinin-1
37	Peptidyl-prolyl cis-trans isomerase A	PPIA	18 kDa	8	6	13	13	12	9	17	17	12	15		YES							37	LMNB2	Lamin-B2
38	Plakophilin-1	PKP1	83 kDa	12	11	22	13	16	0	6	28	3	13									38	TENS3	Tensin-3
39	Periplakin	PEPL	205 kDa	21	8	13	14	22	4	11	2	2	11	YES								39	FAS	Fatty acid synthase
40	Plakophilin-3	PKP3	87 kDa	13	10	8	12	10	3	15	19	10	12									40	K1C13	Keratin, type I cytoskeletal 13
41	Ras GTPase-activating-like protein IQGAP1	IQGA1	189 kDa	14	6	7	8	6	9	18	7	5	24		YES							41	CLIC1	Chloride intracellular channel protein 1
42	Integrin alpha-6	ITA6	127 kDa	4	6	6	12	5	9	12	14	11	16	YES	YES							42	EZRI	Ezrin
43	Keratin, type I cytoskeletal 10	K1C10	59 kDa	14	16	14	27	28	16	16	26	21	18		YES							43	RL4	60S ribosomal protein L4
44	Histone 1, H1e	A3R0T8	22 kDa	4	8	2	14	2	23	14	6	10	2		YES							44	PDLI1	PDZ and LIM domain protein 1
45	Elongation factor 2	EF2	95 kDa	9	2	12	6	11	9	19	7	4	17		YES							45	NUCL	Nucleolin
46	Thrombospondin-1	TSP1	129 kDa	3	9	3	9	3	23	10	6	18	15									46	ANXA1	Annexin A1
47	Spectrin beta chain	SPTBN1	275 kDa	9	3	5	5	14	1	18	0	8	16		YES							47	RBM14	RNA-binding protein 14
48	Glyceraldehyde-3-phosphate dehydrogenase	G3P	36 kDa	8	3	8	10	6	7	14	11	11	7									48	DHX9	ATP-dependent RNA helicase A
49	Keratin, type II cytoskeletal 2 epidermal	K22E	65 kDa	12	28	25	33	39	25	27	38	21	28		YES							49	1433Z	14-3-3 protein zeta/delta
50	DNA-dependent protein kinase catalytic subunit	PRKDC	469 kDa	16	2	11	0	6	0	17	0	0	29									50	HSPB1	Heat shock protein beta-1
51	Alpha-enolase	ENOA	47 kDa	9	4	7	14	3	2	12	16	17	5		YES							51	RL6	60S ribosomal protein L6
52	Matrin-3	MATR3	95 kDa	16	4	9	10	5	0	12	7	4	12		YES							52	TPR	Nucleoprotein TPR
53	Histone H2B	A0A024QZZ7	14 kDa	9	8	6	10	8	4	11	11	9	6									53	LAP2A	Lamina-associated polypeptide 2, isoform alpha
54	Histone H4	B2R4R0	11 kDa	10	5	6	7	9	7	12	12	10	8									54	RBP2	E3 SUMO-protein ligase RanBP2
55	cDNA FLJ53619, highly similar to Heat shock protein HSP 90-beta	B4DGL0	82 kDa	10	4	5	9	3	4	18	8	5	14									55	H15	Histone H1.5
56	Peroxiredoxin-1	PRDX1	22 kDa	5	6	7	8	9	4	13	16	8	11		YES							56	NUMA1	Nuclear mitotic apparatus protein 1
57	Lamin-B1	LMNB1	66 kDa	6	1	14	12	15	0	16	2	4	12		YES							57	EF1A1	Elongation factor 1-alpha 1
58	Alpha-actinin-1	ACTN1	103 kDa	15	6	18	20	16	7	32	24	25	26		YES							58	DDX5	Probable ATP-dependent RNA helicase DDX5
59	Vitronectin	VTNC	54 kDa	5	7	4	17	7	7	8	8	9	7									59	TBB4B	Tubulin beta-4B chain
60	Lamin-B2	LMNB2	70 kDa	6	2	13	7	13	0	17	8	3	20		YES							60	1433S	14-3-3 protein sigma
61	Tensin-3	TENS3	155 kDa	6	2	0	4	4	22	10	2	4	12	YES	YES							61	DDX21	Nucleolar RNA helicase 2
62	Heparan sulfate proteoglycan 2 (Perlecan), isoform CRA_b	A0A024RAB6	464 kDa	0	0	0	2	0	28	9	3	11	22									62	IMB1	Importin subunit beta-1
63	Fatty acid synthase	FAS	273 kDa	22	0	9	0	8	14	12	0	0	12		YES							63	RS8	40S ribosomal protein S8
64	Keratin, type I cytoskeletal 13	K1C13	50 kDa	20	35	31	28	34	0	16	42	14	19		YES							64	RL23	60S ribosomal protein L23
65	Chloride intracellular channel protein 1	CLIC1	27 kDa	5	3	3	6	5	4	10	11	10	7		YES							65	RL15	60S ribosomal protein L15
66	Ezrin	EZRI	69 kDa	5	3	4	8	7	2	7	8	9	10		YES							66	RL28	60S ribosomal protein L28
67	Ubiquitin-40S ribosomal protein S27a	RS27A	18 kDa	10	3	5	9	4	10	11	2	6	12									67	GRP78	78 kDa glucose-regulated protein
68	60S ribosomal protein L4	RL4	48 kDa	13	8	5	10	8	0	14	8	2	2		YES							68	SQSTM	Sequestosome-1
69	PDZ and LIM domain protein 1	PDLI1	36 kDa	8	3	5	8	7	3	12	11	9	6		YES							69	PKP2	Plakophilin-2
70	Nucleolin	NUCL	77 kDa	6	3	13	10	9	0	11	6	6	8		YES							70	RL7A	60S ribosomal protein L7a
71	Protein FAM83H	FA83H	127 kDa	8	7	10	2	8	6	5	2	4	7									71	CAV1	Caveolin-1
72	Annexin A1	ANXA1	39 kDa	7	6	2	12	3	5	8	9	12	7		YES							72	HNRPU	Heterogeneous nuclear ribonucleoprotein U
73	EGF-like repeat and discoidin I-like domain-containing protein 3	EDIL3	54 kDa	0	0	0	8	0	15	12	3	15	9									73	RL8	60S ribosomal protein L8
74	RNA-binding protein 14	RBM14	69 kDa	7	5	6	9	6	0	10	5	5	10		YES							74	RL24	60S ribosomal protein L24
75	Tripartite motif-containing protein 29	TRI29	66 kDa	5	4	4	10	7	2	8	10	5	5									75	RL21	60S ribosomal protein L21
76	ATP-dependent RNA helicase A	DHX9	141 kDa	14	3	8	2	7	2	12	0	2	14		YES							76	DDX17	Probable ATP-dependent RNA helicase DDX17
77	14-3-3 protein zeta/delta	1433Z	28 kDa	6	3	5	7	5	4	7	15	8	6		YES							77	B3KN82	cDNA FLJ13913 fis, clone Y79AA1000231, highly similar to Nucleolar protein NOP5
78	Heat shock protein beta-1	HSPB1	23 kDa	8	3	4	5	7	5	7	10	6	7		YES							78	B4DKV4	cDNA FLJ60647, highly similar to Keratin, type II cytoskeletal 6B
79	60S ribosomal protein L6	RL6	33 kDa	12	3	4	6	8	5	10	3	3	4		YES							79	PCBP2	Poly(rC)-binding protein 2
80	60S ribosomal protein L18a	RL18A	21 kDa	7	4	6	4	11	2	13	5	0	7									80	K2C6B	Keratin, type II cytoskeletal 6B
81	Nucleoprotein TPR	TPR	267 kDa	9	3	6	5	15	0	9	3	0	6		YES							81	MOES	Moesin
82	Fructose-bisphosphate aldolase A	ALDOA	39 kDa	12	0	0	10	2	1	10	7	6	6									82	TBA1C	Tubulin alpha-1C chain
83	Lamina-associated polypeptide 2, isoform alpha	LAP2A	75 kDa	11	2	4	10	7	0	7	5	2	8	YES	YES							83	Q2NKY5	Tubulin beta chain
84	Nuclear pore complex protein Nup153	NU153	154 kDa	6	2	9	5	18	0	6	4	0	5									84	A1A4E9	Keratin 13
85	Serine protease 23	PRS23	43 kDa	4	3	2	13	3	9	9	3	8	7									85	A0A024R8S3	Small ubiquitin-related modifier
86	E3 SUMO-protein ligase RanBP2	RBP2	358 kDa	8	1	6	0	12	0	14	0	0	10	YES	YES							86	A0A024R565	Uncharacterized protein
87	Myosin light polypeptide 6	B7Z6Z4	27 kDa	2	3	4	8	0	2	9	11	11	4									87	A0A024R3Z2	Small ubiquitin-related modifier
88	Histone H1.5	H15	23 kDa	4	10	0	14	5	13	12	5	11	0		YES							88	F5H423	Uncharacterized protein
89	Growth/differentiation factor 15	GDF15	34 kDa	0	0	0	7	0	12	9	0	12	6									89	FLNA	Filamin-A
90	Poly(rC)-binding protein 1	PCBP1	37 kDa	3	5	7	5	4	7	6	9	3	3									90	B4DII5	Importin subunit alpha
91	Nuclear mitotic apparatus protein 1	NUMA1	238 kDa	14	3	9	3	10	0	7	0	1	6		YES							91	A8K7D9	Importin subunit alpha
92	Elongation factor 1-alpha 1	EF1A1	50 kDa	4	4	6	6	3	10	8	4	4	8		YES							92	H11	Histone H1.1
93	Serum albumin	ALBU	69 kDa	2	1	3	11	4	7	7	6	9	3
94	Probable ATP-dependent RNA helicase DDX5	DDX5	69 kDa	8	1	3	8	5	1	12	5	1	3		YES
95	60S ribosomal protein L32	RL32	16 kDa	2	6	0	7	2	8	8	0	6	6
96	Tubulin beta-4B chain	TBB4B	50 kDa	24	11	14	16	20	16	38	43	21	17		YES
97	14-3-3 protein sigma	1433S	28 kDa	2	4	10	6	9	0	5	15	6	6		YES
98	Vinculin	VINC	124 kDa	3	0	0	6	0	7	5	4	13	6
99	Globin C1	A0A1K0GXZ1	19 kDa	4	1	2	7	2	5	10	5	7	4
100	Pyruvate kinase PKM	KPYM	58 kDa	8	2	2	5	0	8	8	2	2	9
101	Nucleolar RNA helicase 2	DDX21	87 kDa	8	0	5	3	9	1	10	0	3	9		YES
102	Plastin-3	PLST	71 kDa	0	2	2	8	3	0	5	16	10	4
103	Importin subunit beta-1	IMB1	97 kDa	5	5	5	5	5	3	5	5	6	3	YES	YES
104	40S ribosomal protein S8	RS8	24 kDa	4	2	6	7	2	3	8	6	7	6		YES
105	60S ribosomal protein L23	RL23	15 kDa	8	4	5	4	2	0	10	7	3	6		YES
106	60S ribosomal protein L15	RL15	24 kDa	5	4	7	2	4	2	11	2	2	6		YES
107	Beta/gamma crystallin domain-containing protein 1	A0A0J9YWL0	232 kDa	2	1	2	2	2	8	12	0	4	9
108	Desmoglein-2	DSG2	122 kDa	5	3	5	3	6	0	5	4	2	7	YES
109	60S ribosomal protein L28	RL28	16 kDa	4	3	3	4	4	3	7	5	4	5		YES
110	GTP-binding nuclear protein Ran	B5MDF5	26 kDa	3	5	6	6	6	4	3	5	1	5
111	78 kDa glucose-regulated protein	GRP78	72 kDa	8	3	5	6	4	0	7	11	4	8		YES
112	Sequestosome-1	SQSTM	48 kDa	12	4	5	5	4	2	3	4	2	2		YES
113	Desmoglein-3	DSG3	108 kDa	6	4	5	3	6	1	2	11	2	4
114	Plakophilin-2	PKP2	97 kDa	7	1	6	6	6	0	5	3	0	4		YES
115	Laminin subunit alpha-5	LAMA5	400 kDa	0	1	0	2	0	22	4	3	7	5
116	60S ribosomal protein L7	RL7	29 kDa	4	3	1	2	4	1	9	1	0	3
117	Far upstream element-binding protein 3	FUBP3	62 kDa	7	1	2	8	0	3	8	5	2	6
118	60S ribosomal protein L7a	RL7A	30 kDa	6	4	3	4	3	2	6	3	2	4		YES
119	Caveolin-1	CAV1	20 kDa	3	7	5	3	4	0	8	2	0	3		YES
120	Eukaryotic translation initiation factor 5A-1	IF5A1	17 kDa	7	0	2	5	2	2	10	4	2	4
121	Glutathione S-transferase P	GSTP1	23 kDa	5	2	3	5	3	5	3	5	2	3
122	40S ribosomal protein S11	RS11	18 kDa	2	2	3	5	3	3	5	4	4	4
123	Testicular tissue protein Li 82	A0A140VJK6	77 kDa	7	1	0	0	4	3	11	1	1	7
124	Leucine zipper protein 1	LUZP1	120 kDa	0	0	2	5	4	4	8	0	3	5
125	cDNA FLJ38303 fis, clone FCBBF3017873	Q8N964	17 kDa	0	2	0	0	0	0	0	0	0	0
126	Heterogeneous nuclear ribonucleoprotein K	HNRPK	51 kDa	8	0	1	3	0	0	10	7	5	2
127	Heterogeneous nuclear ribonucleoprotein U	HNRPU	91 kDa	2	2	5	4	4	0	8	0	3	6		YES
128	60S ribosomal protein L8	RL8	28 kDa	4	1	2	4	4	5	7	3	3	2		YES
129	Far upstream element-binding protein 2	FUBP2	73 kDa	3	1	0	5	2	0	11	12	6	3
130	RelA-associated inhibitor	IASPP	89 kDa	2	1	2	4	3	3	4	2	4	3
131	60S ribosomal protein L24	RL24	18 kDa	0	1	6	5	4	3	6	4	2	5		YES
132	Heterogeneous nuclear ribonucleoprotein H	HNRH1	49 kDa	5	1	3	0	3	0	7	4	6	3
133	182 kDa tankyrase-1-binding protein	TB182	182 kDa	2	0	0	5	5	0	6	8	4	4	YES
134	Adenosine deaminase, RNA-specific isoform ADAR-a variant (Fragment)	Q59EC0	138 kDa	7	3	4	1	3	0	5	0	0	2
135	Catenin delta-1	C9JZR2	105 kDa	9	2	1	5	2	1	5	2	0	2
136	60S ribosomal protein L23a	RL23A	18 kDa	2	2	0	10	2	3	3	0	7	0
137	cDNA, FLJ96568, highly similar to Homo sapiens tropomyosin 3 (TPM3), mRNA	B2RDE1	29 kDa	2	1	2	7	3	0	4	9	6	5
138	60S ribosomal protein L21	RL21	19 kDa	4	4	4	5	4	0	4	2	2	5		YES
139	cDNA FLJ59399, highly similar to Keratin, type II cytoskeletal 4	B4DRR7	54 kDa	8	11	9	6	10	0	3	5	0	0
140	Serine protease HTRA1	HTRA1	51 kDa	0	2	0	2	0	13	2	5	5	7
141	Proliferation marker protein Ki-67	KI67	359 kDa	5	2	3	1	16	0	2	0	0	1
142	Fibroblast growth factor-binding protein 1	FGFP1	26 kDa	0	3	3	6	3	3	4	3	4	3
143	Heterogeneous nuclear ribonucleoproteins C1/C2	HNRPC	34 kDa	4	1	0	3	2	2	7	4	0	6
144	Dickkopf-related protein 1	DKK1	29 kDa	2	2	0	5	3	4	4	4	8	4
145	Eukaryotic initiation factor 4A-I	IF4A1	46 kDa	4	3	2	0	0	4	5	1	3	3
146	Cofilin-1	E9PK25	23 kDa	5	1	2	3	2	2	3	4	4	4
147	Thioredoxin	THIO	12 kDa	6	2	3	3	3	0	2	7	3	4
148	Heterogeneous nuclear ribonucleoprotein L	HNRPL	64 kDa	10	1	0	2	2	0	4	4	2	5
149	Clathrin heavy chain 1	CLH1	192 kDa	4	0	5	2	2	0	11	1	0	8
150	Ribosomal L1 domain-containing protein 1	RL1D1	55 kDa	6	0	4	3	2	0	1	2	2	4
151	Ribosomal protein L27a	Q6NZ52	16 kDa	2	4	3	7	3	2	3	2	4	2
152	Ras-related C3 botulinum toxin substrate 1	RAC1	21 kDa	2	2	2	4	2	3	3	4	7	3
153	Elongation factor 1-gamma	EF1G	50 kDa	3	0	2	4	4	3	5	5	1	3
154	Heat shock protein HSP 90-alpha	HS90A	85 kDa	8	0	7	8	4	0	9	5	3	11
155	Histone H2A type 2-A	H2A2A	14 kDa	0	1	0	4	3	1	7	6	7	4
156	Protein S100-A8	S10A8	11 kDa	4	5	5	0	4	0	2	7	0	4
157	Probable ATP-dependent RNA helicase DDX17	DDX17	80 kDa	9	0	0	4	5	0	8	5	3	4		YES
158	Insulin-like growth factor-binding protein 3	IBP3	32 kDa	2	0	0	12	0	2	4	2	3	0
159	Agrin	AGRIN	217 kDa	0	3	0	2	0	7	5	0	4	4
160	ATP-dependent RNA helicase DDX3X	A0A0D9SF53	81 kDa	6	1	2	1	3	4	5	4	2	2
161	Catenin alpha-1	CTNA1	100 kDa	3	3	2	5	5	0	2	2	2	5
162	Ribosomal protein L18, isoform CRA_c	A0A024QZD1	22 kDa	3	0	3	6	3	4	4	5	3	2
163	HCG1989366, isoform CRA_a	A0A024R4X7	50 kDa	5	1	0	8	2	0	2	6	0	1
164	cDNA FLJ13913 fis, clone Y79AA1000231, highly similar to Nucleolar protein NOP5	B3KN82	52 kDa	5	2	3	4	5	0	7	0	0	7		YES
165	40S ribosomal protein S24	RS24	15 kDa	4	2	0	4	0	4	4	6	0	2
166	Desmocollin-3	DSC3	100 kDa	3	3	0	0	5	0	3	8	1	5
167	Myosin-10	MYH10	229 kDa	0	2	0	0	8	10	11	0	9	15
168	Histone H3	B2R4P9	15 kDa	3	0	1	3	0	4	3	2	4	3
169	40S ribosomal protein S14	RS14	16 kDa	4	1	0	2	2	0	5	6	3	3
170	Antithrombin-III	ANT3	53 kDa	3	2	3	4	0	2	2	0	6	0
171	Calponin-2	CNN2	34 kDa	8	1	0	1	1	0	8	4	3	0
172	Ladinin-1	LAD1	57 kDa	2	0	2	3	2	0	4	3	2	5
173	Tumor protein p63 isoform 1 (Fragment)	A0A0S2Z4N5	77 kDa	3	2	1	4	3	0	4	4	0	4
174	14-3-3 protein beta/alpha	1433B	28 kDa	6	0	0	5	2	3	3	9	7	0
175	Pre-mRNA-processing factor 19	PRP19	55 kDa	5	0	7	2	2	0	4	0	0	9
176	Structural maintenance of chromosomes protein 1A	SMC1A	143 kDa	3	0	3	0	3	0	8	0	0	6
177	cDNA FLJ76863, highly similar to Homo sapiens stress-induced-phosphoprotein 1 (Hsp70/Hsp90-organizing protein) (STIP1), mRNA	A8K690	63 kDa	4	0	1	4	0	2	5	4	2	3
178	Transcription intermediary factor 1-beta	TIF1B	89 kDa	6	1	3	3	1	0	8	0	3	0
179	Tubulointerstitial nephritis antigen-like	TINAL	52 kDa	0	2	0	2	0	6	4	2	5	5
180	Polypyrimidine tract-binding protein 1	A0A0U1RRM4	62 kDa	1	1	0	5	0	0	3	7	3	6
181	Prothrombin	THRB	70 kDa	0	3	0	8	0	5	2	2	8	0
182	60S ribosomal protein L3	RL3	46 kDa	1	2	4	2	0	2	4	0	0	6
183	60S ribosomal protein L13a (Fragment)	M0QYS1	24 kDa	3	1	0	2	4	2	4	2	0	2
184	cDNA FLJ16494 fis, clone CTONG3004576, highly similar to Keratin, type I cytoskeletal 15	B3KVF5	49 kDa	25	0	36	42	50	0	21	56	24	21
185	Stress-70 protein, mitochondrial	GRP75	74 kDa	3	1	3	2	2	0	0	6	3	2
186	cDNA FLJ60647, highly similar to Keratin, type II cytoskeletal 6B	B4DKV4	56 kDa	45	71	87	51	93	0	41	73	0	67		YES
187	Nucleolar protein 56	NOP56	66 kDa	4	2	6	2	3	0	4	2	0	5
188	Nucleoporin 214kDa, isoform CRA_b	A0A024R8B6	218 kDa	5	1	2	0	3	0	5	0	0	5	YES
189	SNW domain-containing protein 1	G3V3A4	65 kDa	4	0	1	2	2	0	6	5	2	0
190	Epiplakin	EPIPL	556 kDa	0	0	0	0	2	7	13	0	0	5
191	High-mobility group box 1, isoform CRA_a	A0A024RDR0	25 kDa	4	2	4	3	1	3	2	0	3	0
192	Heterogeneous nuclear ribonucleoprotein F, isoform CRA_a	A0A024R7T3	46 kDa	4	2	0	2	3	0	4	8	2	3
193	Protein transport protein sec16	F1T0I1	249 kDa	0	2	0	3	5	0	6	2	0	4	YES
194	Interleukin enhancer binding factor 3, 90kDa, isoform CRA_d	A0A024R7C7	95 kDa	4	1	0	2	0	0	10	3	0	5
195	Extracellular sulfatase Sulf-2	SULF2	100 kDa	0	1	0	0	0	5	4	2	9	1
196	Poly(rC)-binding protein 2	PCBP2	39 kDa	4	4	3	5	0	6	7	7	4	4		YES
197	Heterogeneous nuclear ribonucleoproteins A2/B1	ROA2	37 kDa	5	1	3	0	2	0	5	4	0	3
198	HCFC1	A0A223PQH6	209 kDa	2	0	2	0	2	0	6	7	1	2	YES
199	RNA-binding protein 4	RBM4	40 kDa	6	0	0	2	2	0	3	2	2	1
200	Macrophage migration inhibitory factor	MIF	12 kDa	4	3	3	2	2	0	4	2	3	2
201	Septin-9	SEPT9	65 kDa	0	1	4	1	0	0	5	2	1	3
202	60S ribosomal protein L35a	RL35A	13 kDa	2	3	2	0	3	1	4	1	0	3
203	Drebrin-like protein	DBNL	48 kDa	3	0	0	4	0	0	8	3	2	0
204	Phosphoglycerate kinase 1	PGK1	45 kDa	3	0	0	2	0	2	3	4	4	4
205	DnaJ homolog subfamily A member 1	DNJA1	45 kDa	5	0	3	2	3	0	4	0	0	5
206	Actin, alpha cardiac muscle 1	ACTC	42 kDa	22	20	0	46	0	0	41	45	38	37
207	40S ribosomal protein S6	A2A3R6	29 kDa	4	0	3	3	2	0	6	2	0	0
208	Actin-related protein 3	ARP3	47 kDa	0	0	0	0	2	0	4	10	0	2
209	40S ribosomal protein S9	RS9	23 kDa	1	1	3	2	2	3	3	4	2	3
210	Epidermal growth factor receptor	EGFR	134 kDa	3	2	3	2	2	0	1	2	0	3
211	14-3-3 protein theta	1433T	28 kDa	3	2	0	6	4	0	2	9	7	4
212	Keratin, type II cytoskeletal 6B	K2C6B	60 kDa	0	68	83	0	93	0	40	78	32	72		YES
213	60S ribosomal protein L11	RL11	20 kDa	5	3	0	0	4	0	3	0	2	2
214	40S ribosomal protein S23	RS23	16 kDa	3	1	1	2	0	5	0	2	2	3
215	Peroxiredoxin-6	PRDX6	25 kDa	6	0	2	1	0	0	4	4	2	0
216	LIM and SH3 domain protein 1	LASP1	30 kDa	0	1	2	4	0	0	5	3	4	2
217	Myb-binding protein 1A	MBB1A	149 kDa	3	2	2	0	2	0	5	0	0	1
218	60S ribosomal protein L26	RL26	17 kDa	2	1	0	4	0	5	3	0	2	0
219	Ferritin	A0A024R525	21 kDa	3	0	5	3	2	0	0	3	1	0
220	Beta-2-syntrophin	SNTB2	58 kDa	0	0	1	0	0	8	4	0	2	2
221	L-lactate dehydrogenase A chain	LDHA	37 kDa	2	2	2	0	2	0	4	4	2	1
222	40S ribosomal protein S4, X isoform	RS4X	30 kDa	3	1	2	2	0	2	4	2	0	2
223	Moesin	MOES	68 kDa	4	0	0	7	8	0	8	6	9	10		YES
224	40S ribosomal protein S15a	RS15A	15 kDa	2	3	2	1	0	0	4	3	0	2
225	ADP/ATP translocase 2	ADT2	33 kDa	0	0	2	0	0	6	4	1	0	4
226	Microtubule-actin cross-linking factor 1, isoforms 1/2/3/5	H3BPE1	857 kDa	3	0	2	0	3	0	1	0	1	3
227	Transgelin-2	TAGL2	22 kDa	0	0	2	5	0	0	0	7	3	0
228	Probable 28S rRNA (cytosine(4447)-C(5))-methyltransferase	NOP2	89 kDa	5	0	3	0	3	0	2	0	0	1
229	Tubulin alpha-1C chain	TBA1C	50 kDa	21	0	18	19	0	11	31	0	16	0		YES
230	Non-POU domain	A0A0S2Z4Z9	54 kDa	2	2	2	2	1	0	3	2	3	3
231	Tropomyosin alpha-4 chain	TPM4	29 kDa	0	0	0	0	0	0	0	7	5	2
232	Coronin-1C	COR1C	53 kDa	0	1	0	0	3	0	6	0	2	6
233	Structural maintenance of chromosomes protein 3	SMC3	142 kDa	4	0	0	0	2	0	5	0	0	4
234	Profilin-1	PROF1	15 kDa	2	1	2	2	3	0	1	3	2	1
235	60S ribosomal protein L13	RL13	24 kDa	3	0	1	3	0	0	4	2	2	2
236	Nucleoporin NUP53	A8K3Z5	35 kDa	0	0	0	3	0	0	2	4	4	3
237	TRIO and F-actin-binding protein	A0A1S5UZ31	255 kDa	2	0	0	2	3	2	1	0	3	5
238	Telomere-associated protein RIF1	RIF1	274 kDa	3	1	2	0	6	0	2	0	0	1
239	Transitional endoplasmic reticulum ATPase	TERA	89 kDa	0	0	3	2	0	0	7	2	1	4
240	Envoplakin, isoform CRA_a	A0A024R8L8	232 kDa	2	2	6	0	7	0	0	0	0	2	YES
241	X-ray repair complementing defective repair in Chinese hamster cells 6 (Ku autoantigen, 70kDa), isoform CRA_a	A0A024R1N4	70 kDa	7	0	1	0	0	0	6	0	0	1
242	Utrophin	UTRO	394 kDa	0	0	0	1	0	3	4	0	0	4
243	Low molecular weight phosphotyrosine protein phosphatase	PPAC	18 kDa	4	1	3	1	0	0	2	3	0	2
244	Ribonuclease inhibitor	RINI	50 kDa	3	2	4	0	1	0	4	2	0	0
245	Histone H1.1	H11	22 kDa	5	4	0	10	0	8	6	0	5	0		YES
246	Fascin	FSCN1	55 kDa	3	1	2	0	0	0	3	2	0	5
247	60S ribosomal protein L34	RL34	13 kDa	3	0	1	2	0	2	3	0	0	2
248	Actin-related protein 2/3 complex subunit 3	ARPC3	21 kDa	0	1	0	4	2	0	3	4	0	1
249	Collagen alpha-1(XVII) chain	COHA1	150 kDa	0	1	0	2	2	1	4	2	0	2
250	cDNA FLJ55635, highly similar to pre-mRNA-splicing factorATP-dependent RNA helicase DHX15 (EC 3.6.1.-)	B4E0S6	90 kDa	1	1	2	0	2	0	4	0	0	4
251	Casein kinase I isoform alpha	KC1A	39 kDa	0	0	6	0	1	0	0	2	3	4
252	Follistatin	FST	38 kDa	0	0	0	3	1	6	1	0	3	2
253	Testicular secretory protein Li 53	A0A140VK53	300 kDa	4	0	3	1	3	0	4	0	0	2
254	X-ray repair cross-complementing protein 5	XRCC5	83 kDa	4	0	2	0	3	0	7	0	0	1
255	Protein AHNAK2	AHNK2	617 kDa	2	0	5	0	6	0	0	0	0	0	YES
256	TAR DNA binding protein, isoform CRA_b	A0A024R4E2	45 kDa	0	1	2	3	0	0	2	2	0	2
257	60S ribosomal protein L10	RL10	25 kDa	3	0	0	0	0	2	2	2	0	0
258	Nucleoside diphosphate kinase B	NDKB	17 kDa	0	1	2	2	0	0	2	4	2	1
259	Nucleoporin 98kDa, isoform CRA_a	A0A024RCC4	141 kDa	2	1	2	0	2	0	3	2	0	3
260	V-type proton ATPase catalytic subunit A	VATA	68 kDa	3	1	2	0	0	3	4	0	0	1
261	40S ribosomal protein S2	RS2	31 kDa	1	0	0	0	0	2	2	5	2	4
262	Protein PML	PML	98 kDa	10	2	0	0	0	0	3	0	0	0
263	Dynein assembly factor 5, axonemal	DAAF5	94 kDa	1	0	0	0	3	0	5	0	0	3
264	60S ribosomal protein L12	RL12	18 kDa	3	1	0	0	1	0	4	2	0	1
265	Myosin regulatory light chain 12A	ML12A	20 kDa	0	1	0	0	0	1	1	4	3	0
266	cDNA FLJ75556, highly similar to Homo sapiens ribosomal protein L14, mRNA	A8K7N0	24 kDa	0	1	0	0	3	0	2	3	0	2
267	Protein S100-A2	S10A2	11 kDa	2	1	0	3	3	0	2	2	0	0
268	60S ribosomal protein L36a-like	RL36L	12 kDa	3	3	0	1	1	2	2	0	0	0
269	Ubiquitin-like modifier-activating enzyme 1	UBA1	118 kDa	4	0	0	3	2	0	3	0	0	2
270	Midkine	MK	16 kDa	0	0	0	5	0	3	1	2	4	0
271	Complement C4-B	A0A0G2JL54	188 kDa	0	2	0	3	0	4	1	0	1	2
272	Interferon, gamma-inducible protein 16, isoform CRA_a	D3DUZ3	82 kDa	7	0	0	0	0	0	1	0	0	4
273	40S ribosomal protein S3	RS3	27 kDa	0	0	0	1	0	3	3	0	3	5
274	Unconventional myosin-Ib	MYO1B	132 kDa	3	0	4	0	0	2	2	0	0	2
275	Splicing factor proline/glutamine-rich (Polypyrimidine tract binding protein associated)	Q86VG2	76 kDa	2	1	0	2	0	0	3	4	0	2
276	Copine-1	B0QZ18	60 kDa	3	2	0	2	0	0	2	0	0	2
277	Small nuclear ribonucleoprotein E	RUXE	11 kDa	2	1	1	0	0	0	5	0	0	2
278	Exportin-2	XPO2	110 kDa	2	0	2	0	0	0	4	0	0	3
279	Heterogeneous nuclear ribonucleoprotein A0	ROA0	31 kDa	3	1	0	1	0	0	3	3	0	3
280	Proliferating cell nuclear antigen	PCNA	29 kDa	0	0	0	0	0	0	4	4	2	3
281	Gelsolin	A0A0A0MS51	83 kDa	0	2	0	4	0	2	0	1	2	0
282	LIM domain and actin-binding protein 1	LIMA1	85 kDa	0	0	0	2	1	0	4	3	2	3
283	Transmembrane protein 33, isoform CRA_a	A0A024R9W7	28 kDa	2	1	0	0	3	0	3	3	0	0
284	40S ribosomal protein S30	RS30	7 kDa	0	2	0	2	0	3	0	0	3	0
285	40S ribosomal protein S27	RS27	9 kDa	0	0	3	3	0	0	0	2	0	1
286	Cortactin, isoform CRA_c	A0A024R5M3	57 kDa	2	1	0	3	2	0	2	1	2	0	YES
287	60S ribosomal protein L35	RL35	15 kDa	2	0	0	3	0	2	2	0	2	0
288	Zinc finger CCCH-type antiviral protein 1	ZCCHV	101 kDa	3	0	0	2	0	0	3	0	0	3
289	4F2 cell-surface antigen heavy chain	4F2	68 kDa	3	1	0	3	0	0	0	3	2	0
290	Dynein light chain 2, cytoplasmic	DYL2	10 kDa	0	1	0	0	0	0	0	4	0	2
291	60S ribosomal protein L27	RL27	16 kDa	2	0	0	2	0	3	4	0	0	2
292	Eukaryotic translation initiation factor 4 gamma 1	IF4G1	175 kDa	2	1	0	0	0	0	5	0	0	2
293	Elongation factor 1-delta	A0A087X1X7	69 kDa	1	0	0	1	2	0	2	1	0	2
294	Septin-7	SEPT7	51 kDa	0	0	0	2	0	0	6	0	0	0
295	DNA-directed RNA polymerase II subunit RPB1	RPB1	217 kDa	3	1	1	0	2	0	1	0	0	0
296	Chromodomain-helicase-DNA-binding protein 4	A0A0C4DGG9	220 kDa	5	1	0	0	3	0	3	0	0	0
297	Transketolase	TKT	68 kDa	0	0	2	0	1	0	5	0	0	4
298	Delta globin	A0N071	16 kDa	1	1	0	0	0	0	2	0	2	0
299	60S ribosomal protein L22	RL22	15 kDa	3	1	0	2	0	0	2	0	2	0
300	Ran GTPase activating protein 1, isoform CRA_d	A0A024R1U0	64 kDa	2	0	0	1	0	0	2	2	0	2
301	Mitotic interactor and substrate of PLK1	MISP	75 kDa	1	0	2	2	0	0	0	1	2	0
302	Collagen alpha-2(IV) chain	CO4A2	168 kDa	1	0	0	2	0	4	0	2	0	2
303	RNA binding motif protein 28 isoform 1	A0A024R753	86 kDa	2	0	5	0	4	0	2	0	0	2
304	Signal transducer and activator of transcription	J3KPM9	83 kDa	4	0	2	3	0	0	2	0	0	1
305	Flap endonuclease 1	FEN1	43 kDa	5	0	0	0	0	0	2	0	0	0
306	Cytoplasmic dynein 1 heavy chain 1	DYHC1	532 kDa	1	0	2	0	0	1	0	0	0	3
307	Fibronectin	FINC	263 kDa	0	4	0	0	0	0	9	0	0	0
308	14-3-3 protein gamma	1433G	28 kDa	6	0	0	3	0	5	0	7	6	0
309	Tubulin beta chain	Q2NKY5	50 kDa	0	0	6	0	0	0	0	20	0	0		YES
310	Serine/threonine-protein phosphatase 2A 65 kDa regulatory subunit A alpha isoform	2AAA	65 kDa	2	0	0	2	0	0	3	2	2	0
311	Protein S100	B2R4M6	13 kDa	0	1	2	0	3	0	0	4	0	0
312	DnaJ homolog subfamily B member 1	DNJB1	38 kDa	2	0	0	2	0	0	3	5	2	0
313	Ribosomal RNA processing protein 1 homolog B	RRP1B	84 kDa	3	0	1	2	0	0	3	0	0	2
314	Thymopoietin, isoform CRA_c	A0A024RBE7	51 kDa	0	0	0	7	7	0	8	0	3	6
315	Inositol 1,4,5-trisphosphate receptor type 3	ITPR3	304 kDa	0	1	0	0	2	1	0	0	0	4
316	Melanoma antigen family A, 4, isoform CRA_a	A0A024RC12	35 kDa	0	0	2	0	0	0	0	3	0	3
317	Keratin 13	A1A4E9	50 kDa	21	0	33	26	32	0	0	0	0	20		YES
318	DNA-(apurinic or apyrimidinic site) lyase	APEX1	36 kDa	4	0	0	0	0	0	2	1	0	1
319	Protein ELYS	ELYS	253 kDa	2	2	0	0	3	0	0	0	0	2
320	Septin-2	SEPT2	41 kDa	2	0	0	0	0	0	1	2	0	2
321	Actin-related protein 2/3 complex subunit 4	ARPC4	20 kDa	0	0	1	0	2	0	0	2	0	3
322	Phosphoglycerate mutase 1	PGAM1	29 kDa	1	0	0	0	0	0	2	2	0	2
323	40S ribosomal protein S16	RS16	16 kDa	0	0	2	0	0	0	3	3	0	2
324	Nudix (Nucleoside diphosphate linked moiety X)-type motif 21, isoform CRA_a	A0A024R6W2	26 kDa	0	0	0	2	0	0	2	4	2	0
325	Capping protein (Actin filament) muscle Z-line, beta, isoform CRA_a	B1AK87	29 kDa	0	0	0	0	0	0	0	4	3	0
326	SET	Q5VXV3	33 kDa	4	0	0	0	0	0	3	0	0	1
327	Protein SON	SON	264 kDa	1	2	1	0	4	0	1	0	0	0
328	40S ribosomal protein S13	RS13	17 kDa	0	2	0	2	0	0	3	3	0	0
329	ATP synthase subunit beta, mitochondrial	ATPB	57 kDa	0	1	2	2	2	0	0	0	0	0
330	Heterogeneous nuclear ribonucleoprotein A1	ROA1	39 kDa	1	0	0	0	0	0	2	0	0	0
331	RNA cytidine acetyltransferase	A0A087WV29	94 kDa	0	0	4	0	2	0	2	0	0	2
332	mRNA export factor	RAE1L	41 kDa	0	0	0	0	0	0	0	7	0	0
333	Rac GTPase-activating protein 1	RGAP1	71 kDa	4	0	0	3	0	0	2	2	0	0
334	Small subunit processome component 20 homolog	UTP20	318 kDa	0	0	3	0	2	0	2	0	0	3
335	60S ribosomal protein L36	RL36	12 kDa	2	0	0	5	0	0	3	0	0	0
336	Unconventional myosin-XVIIIa	MY18A	233 kDa	3	0	0	0	4	0	3	0	0	2
337	Laminin subunit gamma-1	LAMC1	178 kDa	0	0	0	0	0	5	1	0	3	1
338	Bifunctional glutamate/proline--tRNA ligase	SYEP	171 kDa	0	0	0	0	0	0	3	0	0	5
339	Metastasis associated 1 family, member 2, isoform CRA_a	A0A024R534	75 kDa	0	0	0	0	0	0	5	0	0	5
340	60S ribosomal protein L30	RL30	13 kDa	0	2	0	0	0	0	2	0	2	2
341	Activity-dependent neuroprotector homeobox protein	ADNP	124 kDa	0	2	2	2	1	0	1	0	0	0
342	NPC-A-16	Q53Z07	22 kDa	2	1	0	0	0	2	2	2	0	0
343	RAN binding protein 5, isoform CRA_d	A0A024RDY0	124 kDa	4	0	2	2	0	0	1	0	0	0
344	Sulfhydryl oxidase	A8K4C2	67 kDa	0	1	0	0	0	4	1	0	1	2
345	40S ribosomal protein S26	RS26	13 kDa	0	0	0	3	0	2	0	0	2	0
346	Small nuclear ribonucleoprotein Sm D3	SMD3	14 kDa	0	0	0	0	0	0	1	3	0	0
347	Adenosylhomocysteinase	SAHH	48 kDa	0	1	0	0	0	0	4	0	0	3
348	Paxillin, isoform CRA_e	A0A140VJQ8	65 kDa	0	0	0	0	0	2	5	0	2	0
349	Heterogeneous nuclear ribonucleoprotein H2	HNRH2	49 kDa	5	1	0	0	0	0	4	0	4	3
350	NHP2-like protein 1	B1AHD1	15 kDa	0	0	0	3	0	0	3	3	0	0
351	Coagulation factor V	FA5	252 kDa	0	0	0	5	0	0	0	0	4	0
352	RuvB-like helicase (Fragment)	B5BUB1	50 kDa	0	0	0	0	0	0	4	2	0	2
353	GTPase-activating protein and VPS9 domain-containing protein 1	GAPD1	165 kDa	2	0	3	1	0	2	0	0	0	2
354	cDNA FLJ35087 fis, clone PLACE6005546, highly similar to Polymerase I and transcript release factor	B3KRY5	39 kDa	0	0	1	0	2	0	2	0	0	2
355	cDNA FLJ76813, highly similar to Homo sapiens acetyl-Coenzyme A acetyltransferase 2 (acetoacetyl Coenzyme A thiolase), mRNA	A8K4W5	41 kDa	0	0	0	0	0	0	3	3	2	2
356	Nuclear pore complex protein Nup107	NU107	106 kDa	0	0	3	0	2	0	2	0	0	1
357	Interferon-induced protein with tetratricopeptide repeats 3	IFIT3	56 kDa	4	0	0	4	0	0	0	2	0	0
358	Nucleolar transcription factor 1	E9PKP7	87 kDa	1	0	0	0	2	0	3	0	0	0
359	cDNA FLJ39264 fis, clone OCBBF2009603, highly similar to Staphylococcal nuclease domain-containing protein 1	B3KU67	101 kDa	2	1	0	2	0	0	1	0	0	2
360	cDNA FLJ60713, highly similar to Homo sapiens heterogeneous nuclear ribonucleoprotein A/B (HNRPAB), transcript variant 1, mRNA	B4DMY3	35 kDa	2	0	0	2	0	0	2	4	1	0
361	U4/U6.U5 tri-snRNP-associated protein 1	SNUT1	90 kDa	4	3	0	1	2	0	2	0	0	0
362	Peptidyl-prolyl cis-trans isomerase NIMA-interacting 1	PIN1	18 kDa	2	0	0	0	0	0	7	0	2	0
363	cDNA FLJ77440, highly similar to Homo sapiens general transcription factor II, i (GTF2I), transcript variant 2, mRNA	A8K9W7	110 kDa	6	0	0	0	0	0	2	0	0	0
364	tRNA (cytosine(34)-C(5))-methyltransferase	NSUN2	86 kDa	5	0	0	1	0	0	1	0	0	0
365	Histone H1.0	H10	21 kDa	0	1	0	4	0	3	0	0	2	0
366	rRNA 2'-O-methyltransferase fibrillarin	FBRL	34 kDa	0	0	2	0	0	0	4	2	0	0
367	Histone H2B type 1-O	H2B1O	14 kDa	10	0	0	0	0	0	0	11	10	0
368	T-cell receptor alpha joining 56 (Fragment)	A0A075B6Z2	2 kDa	0	0	0	0	0	0	1	0	0	0
369	Nuclear pore complex protein Nup93	A8K897	93 kDa	1	0	0	0	0	0	0	0	0	3
370	Heterogeneous nuclear ribonucleoprotein A3, isoform CRA_a	B4DDB6	37 kDa	0	0	0	3	0	0	2	0	2	1
371	Testicular tissue protein Li 75	A0A140VJK1	37 kDa	2	0	0	2	0	2	0	0	0	2
372	Hyaluronan-binding protein 2	HABP2	63 kDa	0	0	0	0	0	4	0	0	3	2
373	PDZ and LIM domain protein 4	PDLI4	35 kDa	0	0	0	0	0	0	2	2	1	2
374	60S ribosomal protein L29	RL29	18 kDa	0	1	0	0	0	2	2	0	2	0
375	2'-5'-oligoadenylate synthetase 3, 100kDa, isoform CRA_a	A0A024RBQ5	121 kDa	4	1	0	0	0	0	0	0	0	0
376	Emerin	EMD	29 kDa	0	0	0	0	0	0	2	4	0	0
377	Spectrin beta chain, non-erythrocytic 2	SPTN2	271 kDa	0	0	0	0	2	0	2	0	0	0
378	BXDC2 protein (Fragment)	A0JLQ5	39 kDa	3	0	0	0	0	0	2	0	0	3
379	cDNA FLJ33834 fis, clone CTONG2004264, moderately similar to NEUROBLAST DIFFERENTIATION ASSOCIATED PROTEIN AHNAK	Q8N274	86 kDa	0	8	0	0	0	0	0	0	0	0
380	DEAD box polypeptide 27	B3GQE6	87 kDa	3	0	3	0	2	0	2	0	0	0
381	Topoisomerase (DNA) I	B9EG90	91 kDa	2	0	0	0	2	0	3	2	0	0
382	Casein kinase II subunit beta	Q5SRQ6	27 kDa	1	0	0	0	0	0	3	2	2	0
383	60 kDa heat shock protein, mitochondrial	CH60	61 kDa	0	0	0	2	0	0	0	3	3	0
384	Ribosomal protein S5, isoform CRA_a	A0A024R4Q8	23 kDa	1	1	0	0	0	0	1	2	0	0
385	Collagen alpha-1(IV) chain	CO4A1	161 kDa	0	0	0	0	0	4	0	2	0	0
386	RNA helicase	A0A024RAH8	75 kDa	2	0	3	0	0	0	3	0	0	2
387	Nucleolar and coiled-body phosphoprotein 1 (Fragment)	A0A0A0MRM9	75 kDa	1	0	1	0	2	0	1	0	0	0
388	PCM1 protein	A2RUU9	210 kDa	3	2	0	0	3	0	0	0	0	0
389	T-complex protein 1 subunit gamma	Q2TU64	61 kDa	1	1	0	0	0	0	0	1	0	1
390	Polyadenylate-binding protein 1	PABP1	71 kDa	2	0	0	0	0	0	2	0	3	0
391	Protein phosphatase 1 regulatory subunit 12A (Fragment)	H0YHI8	41 kDa	0	1	1	0	0	0	1	0	0	0
392	HCG17415, isoform CRA_a	A0A024R9T6	63 kDa	0	0	0	0	0	0	3	1	0	0
393	Tensin-4	TENS4	77 kDa	0	0	0	0	0	4	1	0	0	0
394	Uveal autoantigen with coiled-coil domains and ankyrin repeats	UACA	163 kDa	0	1	0	1	2	2	0	0	0	0
395	Heat shock 105kDa/110kDa protein 1, isoform CRA_a	A0A024RDQ0	92 kDa	0	0	2	0	0	0	0	1	0	2
396	Actin-related protein 2	ARP2	45 kDa	0	1	0	0	0	0	2	0	0	4
397	Importin-4	IPO4	119 kDa	2	0	0	0	0	0	1	2	0	2
398	cDNA FLJ50574, highly similar to ATP-dependent RNA helicase DDX24 (EC 3.6.1.-)	B4DM03	86 kDa	3	1	2	0	0	0	0	0	0	0
399	cDNA FLJ51896, highly similar to Glia-derived nexin	B4DMR3	37 kDa	0	0	0	2	0	2	0	1	2	1
400	Ferritin (Fragment)	B1Q3B3	10 kDa	2	1	0	3	0	0	0	3	0	0
401	DDX39B	A0A024RCM3	49 kDa	0	0	0	0	0	0	2	0	0	5
402	Matrilin 2, isoform CRA_b	A0A024R9B9	103 kDa	0	0	0	0	0	3	0	0	2	0
403	Insulin-like growth factor-binding protein 7	IBP7	29 kDa	0	0	0	1	0	2	0	0	3	0
404	Splicing factor 3B subunit 2	SF3B2	100 kDa	4	0	0	0	0	0	1	0	0	0
405	Pescadillo homolog	B2RDF2	68 kDa	3	0	3	0	0	0	0	0	0	2
406	cDNA FLJ59571, highly similar to Eukaryotic translation initiation factor 4gamma 2	B4DZF2	110 kDa	1	0	1	2	2	0	0	0	0	0
407	40S ribosomal protein S20	RS20	13 kDa	1	0	0	0	0	0	0	3	0	0
408	Chromobox homolog 3 (HP1 gamma homolog, Drosophila)	A4D177	21 kDa	3	0	0	0	0	0	3	2	0	0
409	H/ACA ribonucleoprotein complex subunit 2	NHP2	17 kDa	0	0	2	0	0	0	4	3	0	0
410	Nuclear receptor co-repressor 2, isoform CRA_c	A0A024RBS3	274 kDa	1	0	2	0	4	0	0	0	0	0
411	Death-inducer obliterator 1	DIDO1	244 kDa	2	0	0	0	0	0	4	0	0	0
412	SUN domain-containing protein 1	A0A146IHP0	99 kDa	0	0	0	0	0	0	4	0	0	4
413	Small ubiquitin-related modifier	A0A024R8S3	11 kDa	0	1	0	0	0	0	0	0	0	0		YES
414	cDNA FLJ54420, highly similar to Homo sapiens spectrin domain with coiled-coils 1 (SPECC1), transcript variant, mRNA	B4DQ24	75 kDa	0	0	0	1	0	0	0	0	0	0
415	Uncharacterized protein	A0A024R565	14 kDa	1	1	0	0	0	0	0	0	0	0		YES
416	Cell division cycle 2, G1 to S and G2 to M, isoform CRA_a	A0A024QZP7	34 kDa	0	0	0	0	0	0	0	2	0	0
417	HCG24487, isoform CRA_c	A0A024R261	21 kDa	0	0	0	0	0	0	2	1	2	0
418	JTV1 gene, isoform CRA_a	A0A024QZY1	35 kDa	0	0	0	2	0	0	0	3	0	0
419	14-3-3 protein epsilon	1433E	29 kDa	0	0	2	0	3	0	0	5	4	0
420	cDNA FLJ78476, highly similar to Homo sapiens WD repeat and HMG-box DNA binding protein 1 (WDHD1), transcript variant 1, mRNA	A8KAE0	126 kDa	2	1	1	0	1	0	0	0	0	0
421	Zyxin	ZYX	61 kDa	2	0	0	0	0	0	0	2	1	0
422	Treacle protein	TCOF	152 kDa	0	1	2	0	0	0	1	0	0	0
423	Replication protein A3, 14kDa	A4D105	14 kDa	2	0	0	0	0	0	0	2	0	0
424	FACT complex subunit SPT16	SP16H	120 kDa	0	1	0	0	2	0	3	0	0	1
425	Zinc finger CCHC domain-containing protein 8	ZCHC8	79 kDa	1	0	0	0	0	0	1	0	1	0
426	Barrier to autointegration factor 1, isoform CRA_a	A0A024R5H0	10 kDa	0	0	0	1	2	0	0	3	0	0
427	Calpain 1, (Mu/I) large subunit, isoform CRA_a	A0A024R580	82 kDa	0	0	2	0	3	0	0	0	0	0
428	Protein RRP5 homolog	RRP5	209 kDa	0	1	0	0	0	0	2	0	0	2
429	Small nuclear ribonucleoprotein-associated proteins B and B'	RSMB	25 kDa	0	0	0	0	0	0	3	1	0	0
430	RNA-binding protein 27	RBM27	119 kDa	4	0	0	0	0	0	1	0	0	0
431	ATP-dependent RNA helicase DDX54	DDX54	99 kDa	0	0	3	0	2	0	2	0	0	0
432	cDNA FLJ12434 fis, clone NT2RM1000037, highly similar to Homo sapiens KIAA0690 protein	B3KMR5	144 kDa	2	0	0	0	0	0	3	0	0	0
433	5'-3' exoribonuclease	B3KMC9	109 kDa	3	0	0	0	1	0	3	0	0	2
434	Heterogeneous nuclear ribonucleoprotein H3 (2H9), isoform CRA_a	A0A024QZK8	37 kDa	2	0	0	0	0	0	3	2	0	0
435	Inosine-5'-monophosphate dehydrogenase 2 (Fragment)	H0Y4R1	51 kDa	0	0	0	0	0	0	2	4	0	2
436	Thyroid hormone receptor-associated protein 3	TR150	109 kDa	0	0	0	2	0	0	4	0	0	0
437	Germinal-center associated nuclear protein	GANP	218 kDa	0	0	0	0	3	0	0	0	0	1
438	Enhancer of mRNA-decapping protein 4	EDC4	152 kDa	3	0	0	0	0	0	0	0	0	4
439	Profilin	B4DNH1	21 kDa	1	0	0	0	0	0	0	0	1	0
440	RAP1B, member of RAS oncogene family, isoform CRA_a	A0A024RB87	21 kDa	0	0	0	3	0	0	0	0	0	2
441	cDNA FLJ54030, highly similar to Polymerase delta-interacting protein 3	B4E0L0	48 kDa	2	0	0	0	0	0	1	0	0	0
442	Regulation of nuclear pre-mRNA domain-containing protein 1B	RPR1B	37 kDa	0	0	0	0	0	0	0	3	2	0
443	Vasodilator-stimulated phosphoprotein isoform 3 (Fragment)	A0A0S2Z4I9	35 kDa	1	0	0	0	0	0	1	0	0	0
444	Small ubiquitin-related modifier	A0A024R3Z2	12 kDa	0	0	0	0	2	0	0	0	0	0		YES
445	Serine/threonine-protein phosphatase	A0A140VJS9	39 kDa	0	0	0	0	0	0	2	3	0	0
446	Serpin H1	SERPH	46 kDa	2	1	0	3	0	0	2	0	0	0
447	Actin-like protein 6A	ACL6A	47 kDa	0	0	0	0	0	0	2	2	1	0
448	Aldehyde dehydrogenase family 16 member A1	A16A1	85 kDa	1	2	0	0	0	0	2	0	0	0
449	DEAD (Asp-Glu-Ala-Asp) box polypeptide 48, isoform CRA_a	A0A024R8W0	47 kDa	0	0	0	0	0	0	4	0	2	4
450	Ras GTPase-activating protein-binding protein 1	G3BP1	52 kDa	1	0	0	1	0	0	2	2	0	0
451	cDNA FLJ54249, highly similar to U3 small nucleolar RNA-associated protein 14 homolog A	B4E343	82 kDa	1	0	0	1	0	0	1	0	0	0
452	CAD protein	PYR1	243 kDa	2	1	0	0	0	0	0	0	0	3
453	Sjoegren syndrome/scleroderma autoantigen 1 (Fragment)	H0YEB6	21 kDa	1	0	0	0	0	0	0	2	2	0
454	cDNA FLJ58365, weakly similar to LIM domain only protein 7	B7Z2J4	103 kDa	0	0	0	0	0	0	1	0	1	0
455	Triosephosphate isomerase (Fragment)	Q53HE2	27 kDa	1	0	2	1	0	0	0	0	0	0
456	LEM domain containing 3, isoform CRA_a	A0A024RBB9	100 kDa	0	0	0	1	2	0	3	0	0	0
457	ACLY variant protein (Fragment)	Q4LE36	125 kDa	1	0	0	0	0	1	0	0	0	2
458	Cold shock domain-containing protein E1	CSDE1	89 kDa	3	0	0	0	4	0	0	0	0	0
459	Pumilio homolog 3	PUM3	74 kDa	2	0	0	1	0	0	3	0	0	0
460	SCC-112 protein, isoform CRA_b	G1UI16	151 kDa	0	0	0	1	0	0	3	0	0	2
461	Tubulin tyrosine ligase-like family, member 12, isoform CRA_a	A0A024R4U3	74 kDa	2	0	0	0	0	2	0	0	0	0
462	Glucose-6-phosphate isomerase (Fragment)	A0A0A0MTS2	65 kDa	0	0	0	0	0	0	3	1	0	0
463	DNA repair protein RAD50	RAD50	154 kDa	0	0	0	0	0	0	1	0	0	2
464	PTPRF interacting protein alpha 1 isoform b variant (Fragment)	Q59FZ5	78 kDa	0	1	0	0	0	0	0	0	0	0
465	Exosome complex component MTR3	EXOS6	28 kDa	0	0	0	1	0	0	0	0	0	0
466	40S ribosomal protein S7	RS7	22 kDa	0	0	0	0	0	0	2	0	0	0
467	26S proteasome regulatory subunit 4	PRS4	49 kDa	0	1	0	2	0	0	0	0	2	0
468	Specifically androgen-regulated gene protein	SARG	64 kDa	0	0	0	2	0	0	0	2	0	0
469	Capping protein (Actin filament) muscle Z-line, alpha 1, isoform CRA_a	A0A024R0E5	33 kDa	0	0	0	0	0	0	2	2	0	0
470	Basic leucine zipper and W2 domains 2, isoform CRA_a	A0A024RA42	48 kDa	2	0	0	0	2	0	0	0	0	0
471	cDNA, FLJ92036, highly similar to Homo sapiens ribosomal protein L31 (RPL31), mRNA	B2R4C1	14 kDa	0	1	0	0	0	0	0	0	1	0
472	cDNA FLJ77421, highly similar to Homo sapiens autoantigen p542 mRNA	A8K4T9	30 kDa	1	0	0	0	0	1	0	0	0	0
473	Plectin (Fragment)	E9PMV1	81 kDa	0	0	0	0	24	0	0	0	0	0
474	Transportin 1, isoform CRA_a	A0A024RAM0	102 kDa	0	0	2	0	0	0	0	0	0	1
475	RuvB-like 2	RUVB2	51 kDa	0	0	1	0	0	0	2	0	0	2
476	Plakophilin-4	A0A0D9SF60	134 kDa	0	0	0	2	0	1	0	0	0	0
477	Alpha-2-antiplasmin	A2AP	55 kDa	0	1	0	1	0	0	0	0	1	0
478	Voltage-dependent anion channel 2, isoform CRA_a	A0A024QZN9	34 kDa	0	0	2	0	0	1	2	0	0	0
479	Liprin-beta-1	LIPB1	114 kDa	0	0	0	0	0	2	0	0	2	0
480	Kinectin 1 (Kinesin receptor), isoform CRA_a	A0A024R663	156 kDa	1	0	0	0	0	0	2	0	0	1
481	Tripartite motif-containing 25, isoform CRA_a	D3DTY9	48 kDa	1	0	0	0	0	2	2	0	0	2
482	Trifunctional purine biosynthetic protein adenosine-3	PUR2	108 kDa	2	1	2	0	0	0	3	0	0	0
483	Flotillin-1	FLOT1	47 kDa	0	1	0	0	0	3	1	0	0	2
484	U5 small nuclear ribonucleoprotein 200 kDa helicase	U520	245 kDa	1	0	0	0	1	0	0	0	0	0
485	Nuclear receptor coactivator 4, isoform CRA_a	A0A024QZI5	70 kDa	4	1	0	2	0	0	0	0	0	0
486	Caldesmon	E7EX44	64 kDa	0	0	0	2	0	0	0	0	2	0
487	Anillin, actin binding protein (Scraps homolog, Drosophila), isoform CRA_e	A0A024RA49	124 kDa	1	0	0	0	1	0	0	0	0	1
488	Nucleoporin 155kDa, isoform CRA_a	A0A024R071	155 kDa	0	0	0	0	2	0	2	0	0	3
489	Mitochondrial import receptor subunit TOM34OS	TOM34	35 kDa	5	0	0	0	0	0	0	0	0	0
490	LIM domain only 7 protein	F8J2B5	186 kDa	1	0	0	0	0	0	0	0	0	0
491	Nuclear protein UKp68, isoform CRA_a	A0A024R6F2	48 kDa	3	0	0	0	0	0	3	0	0	0
492	cDNA FLJ60461, highly similar to Peroxiredoxin-2 (EC 1.11.1.15)	B4DF70	20 kDa	0	0	0	0	0	0	2	0	4	0
493	60S ribosomal protein L37	RL37	11 kDa	0	0	0	0	0	1	0	0	0	0
494	F2Z2U4_HUMAN-DECOY	F2Z2U4	?	0	0	0	0	0	0	1	0	0	0
495	Transcriptional repressor p66-beta (Fragment)	A0A0U1RR30	29 kDa	0	0	0	1	0	0	0	0	0	0
496	Interferon-induced GTP-binding protein Mx2	MX2	82 kDa	3	0	0	2	0	0	0	0	0	0
497	Interferon-induced GTP-binding protein Mx1	MX1	76 kDa	5	0	0	2	0	0	0	0	0	0
498	Ribosomal protein S10 variant (Fragment)	Q59GE4	20 kDa	0	1	0	0	0	0	0	0	0	0
499	Protein scribble homolog	A0A0G2JMS7	165 kDa	0	0	0	0	0	0	0	1	0	0
500	Ras-related C3 botulinum toxin substrate 2	RAC2	21 kDa	0	1	0	0	0	0	0	4	0	0
501	Leucine-rich repeat-containing protein 59	LRC59	35 kDa	1	0	0	0	0	0	0	0	0	0
502	Plectin isoform 1a (Fragment)	Q8WXV6	4 kDa	0	1	0	0	0	0	0	0	0	0
503	Plasminogen	A0A0F7G8J1	91 kDa	0	0	0	0	0	2	0	0	0	0
504	Actin-related protein 2/3 complex subunit 5	ARPC5	16 kDa	0	0	0	0	0	0	0	2	0	0
505	Myosin phosphatase Rho-interacting protein	MPRIP	117 kDa	3	0	0	0	0	0	0	0	0	0
506	Scaffold attachment factor B2	SAFB2	107 kDa	2	0	0	0	0	0	2	0	0	0
507	Ubiquitin-conjugating enzyme E2M (UBC12 homolog, yeast), isoform CRA_a	A0A024R4T4	21 kDa	0	0	2	0	0	0	0	2	0	0
508	L-lactate dehydrogenase B chain	LDHB	37 kDa	3	0	0	0	0	0	0	0	2	0
509	Actin-related protein 2/3 complex subunit 1B	ARC1B	41 kDa	0	1	0	0	0	0	1	0	0	0
510	Ubiquitin-conjugating enzyme E2D 3 (UBC4/5 homolog, yeast), isoform CRA_a	A0A024RDH2	17 kDa	0	0	0	0	0	0	0	3	0	0
511	ELAV-like protein 1	ELAV1	36 kDa	0	1	0	0	0	0	2	0	0	0
512	Cystatin-B	CYTB	11 kDa	0	1	2	1	0	0	0	1	0	0
513	Nucleolar protein 6	B3KPN5	78 kDa	0	0	1	0	0	0	1	0	0	1
514	Complement C1q tumor necrosis factor-related protein 3	C1QT3	27 kDa	0	1	0	0	0	3	0	0	0	0
515	cDNA FLJ38393 fis, clone FEBRA2007212	B3KTJ9	103 kDa	2	0	0	0	0	0	0	0	0	1
516	Splicing factor 3B subunit 6	SF3B6	15 kDa	0	0	0	0	0	0	0	2	0	0
517	Integrin-linked protein kinase	A0A0A0MTH3	55 kDa	0	0	0	0	0	0	0	0	2	0
518	Proteoglycan 4, isoform CRA_a	A0A024R930	151 kDa	0	0	0	2	0	0	0	0	2	0
519	Phosphoribosylaminoimidazole carboxylase, phosphoribosylaminoimidazole succinocarboxamide synthetase, isoform CRA_c	A0A024RD93	47 kDa	0	0	0	0	1	0	3	0	0	0
520	cDNA FLJ46846 fis, clone UTERU3004635, moderately similar to Neuroblast differentiation associated protein AHNAK (Fragment)	Q6ZQN2	181 kDa	0	19	0	0	0	0	0	0	0	0
521	Exportin-1	XPO1	123 kDa	0	0	0	0	1	0	3	0	0	0
522	PDZ and LIM domain protein 7	PDLI7	50 kDa	0	0	0	0	0	0	1	0	0	0
523	BJ-HCC-24 tumor antigen	Q9NXW1	47 kDa	0	0	0	1	0	0	0	0	0	0
524	Protein S100 (Fragment)	R4GN98	10 kDa	0	0	0	0	0	0	0	3	0	0
525	HCG19665, isoform CRA_a	A0A024QZF1	53 kDa	0	0	0	0	0	0	0	2	0	0
526	Enhancer of rudimentary homolog	A0A024R6D4	12 kDa	0	0	0	0	0	0	3	0	0	0
527	Dynactin subunit 2	DCTN2	44 kDa	0	0	0	0	0	0	1	2	0	0
528	Breast carcinoma amplified sequence 2	B2R7W3	26 kDa	0	0	0	0	0	0	1	0	0	0
529	MAD1 mitotic arrest deficient-like 1 (Yeast)	A4D218	92 kDa	2	0	0	0	0	0	1	0	0	0
530	H/ACA ribonucleoprotein complex subunit 3	NOP10	8 kDa	2	0	0	0	0	0	0	2	0	0
531	Zinc finger protein 185	ZN185	74 kDa	0	0	2	0	0	0	0	0	0	0
532	60S ribosomal protein L10a	RL10A	25 kDa	1	0	0	0	0	0	1	0	0	0
533	Single-stranded DNA-binding protein, mitochondrial (Fragment)	A0A0G2JLD8	16 kDa	0	0	0	0	0	0	0	2	1	0
534	Disabled homolog 2-interacting protein	DAB2P	132 kDa	0	0	0	2	0	0	0	0	0	0
535	Pre-mRNA-processing factor 6	PRP6	107 kDa	2	0	0	0	0	0	0	0	0	0
536	Nuclear pore complex protein Nup205	NU205	228 kDa	0	0	1	0	0	0	0	0	0	3
537	cDNA FLJ76877, highly similar to Homo sapiens superkiller viralicidic activity 2-like 2 (SKIV2L2), mRNA	A8K6I4	118 kDa	1	0	0	0	0	0	2	0	0	1
538	Protein S100-A11	S10AB	12 kDa	0	0	1	0	0	0	0	4	0	0
539	Cysteine-rich secretory protein LCCL domain-containing 2	CRLD2	56 kDa	0	0	0	0	0	2	0	0	1	0
540	H/ACA ribonucleoprotein complex subunit 4 (Fragment)	C9IYT0	30 kDa	0	0	0	0	0	0	3	0	0	2
541	Ribosomal protein L5, isoform CRA_b	B3KTM6	28 kDa	0	0	0	0	0	1	0	1	0	0
542	40S ribosomal protein S3a	A8K4W0	30 kDa	3	0	0	1	0	0	0	0	0	0
543	tRNA-splicing ligase RtcB homolog	RTCB	55 kDa	2	0	0	0	0	0	2	0	0	0
544	Protein unc-45 homolog A	A0A1W2PNX8	118 kDa	3	0	2	0	0	0	0	0	0	0
545	CDC37 cell division cycle 37 homolog (S. cerevisiae), isoform CRA_a	A0A024R7B7	44 kDa	2	0	0	0	0	0	2	0	0	0
546	Pre-mRNA-processing-splicing factor 8	PRP8	274 kDa	0	0	2	0	0	0	0	0	0	2
547	pre-rRNA processing protein FTSJ3	SPB1	97 kDa	0	0	4	0	0	0	0	0	0	0
548	Pleckstrin homology-like domain family B member 2 (Fragment)	E9PFQ4	125 kDa	0	0	0	0	0	3	0	0	0	0
549	SAFB-like, transcription modulator, isoform CRA_b	A0A024R5X3	132 kDa	0	0	0	0	0	0	1	0	0	0
550	Adenylyl cyclase-associated protein	D3DPU2	52 kDa	0	0	0	0	0	0	0	0	0	2
551	40S ribosomal protein S17	RS17	16 kDa	0	1	0	0	0	0	2	0	0	0
552	ROD1 regulator of differentiation 1 (S. pombe), isoform CRA_b	A0A024R163	60 kDa	0	0	0	0	0	0	0	0	0	2
553	HCG27698, isoform CRA_a	A0A024RAS3	51 kDa	0	0	0	0	0	0	1	0	0	0
554	Ubiquitin thioesterase	B4DPD5	35 kDa	0	0	0	0	0	0	0	0	0	1
555	Tubulin beta-3 chain	TBB3	50 kDa	0	0	0	0	0	0	0	26	0	0
556	Splicing factor 3B subunit 1	SF3B1	146 kDa	0	0	0	0	0	0	2	0	0	0
557	cDNA FLJ76823, highly similar to Homo sapiens splicing factor, arginine/serine-rich 6 (SFRS6), mRNA	A8K588	39 kDa	0	0	2	0	0	0	2	0	0	0
558	D-3-phosphoglycerate dehydrogenase	A0A286YF22	56 kDa	2	0	0	0	0	0	2	0	0	0
559	GCN1 general control of amino-acid synthesis 1-like 1 (Yeast), isoform CRA_b	A0A024RBS1	267 kDa	2	0	0	0	0	0	2	0	0	0
560	Kinesin-like protein	A0A024RCS7	74 kDa	2	0	0	1	0	0	0	0	0	0
561	Ras GTPase-activating protein nGAP	NGAP	129 kDa	0	0	0	1	1	0	0	0	0	0
562	Guanine nucleotide-binding protein-like 3	GNL3	62 kDa	1	0	0	0	0	0	0	0	0	0
563	Cytochrome c (Fragment)	C9JFR7	11 kDa	0	0	0	0	0	0	1	0	0	0
564	CEMIP_HUMAN-DECOY	CEMIP	?	0	0	0	1	0	0	1	0	0	0
565	GATA zinc finger domain containing 2A, isoform CRA_b	A0A024R7K7	68 kDa	0	0	0	0	0	0	1	0	0	0
566	Keratin, type II cytoskeletal 78	K2C78	57 kDa	0	8	0	0	0	0	0	0	0	0
567	Dynamin-1-like protein	G8JLD5	80 kDa	0	0	0	0	0	0	1	0	0	0
568	Thyroid receptor-interacting protein 6	TRIP6	50 kDa	0	0	0	0	0	2	0	0	0	1
569	cDNA FLJ60860, highly similar to Histone deacetylase 1	B4DSK9	27 kDa	0	0	0	0	0	0	0	0	0	3
570	cDNA FLJ76245, highly similar to Homo sapiens desmocollin 2 (DSC2), transcript variant Dsc2a, mRNA	A8K2P8	100 kDa	0	0	0	0	0	0	0	3	0	0
571	Protein disulfide-isomerase	B3KQT2	55 kDa	0	0	0	0	0	0	0	2	0	0
572	Vacuolar protein sorting-associated protein 35	VPS35	92 kDa	0	0	0	0	0	0	0	0	0	3
573	Huntingtin-interacting protein 1-related protein	HIP1R	119 kDa	0	0	0	0	0	1	0	0	0	2
574	Semaphorin-3A	SEM3A	89 kDa	0	1	0	1	0	0	0	0	1	0
575	Nucleolar GTP-binding protein 1	D2CFK9	74 kDa	0	0	0	0	0	0	1	0	0	2
576	DNA helicase (Fragment)	A0A0S2Z4A5	81 kDa	0	0	0	0	0	0	3	0	0	0
577	Integrin beta-5	ITB5	88 kDa	0	0	0	0	0	0	0	0	0	2
578	Connective tissue growth factor	CTGF	38 kDa	0	0	0	2	0	3	0	0	0	0
579	Diaphanous-1	A0RZB8	140 kDa	0	0	0	0	0	0	1	0	0	0
580	Deoxynucleotidyltransferase terminal-interacting protein 2	TDIF2	84 kDa	2	0	0	0	0	0	3	0	0	0
581	Laminin subunit beta-1	G3XAI2	200 kDa	0	0	0	0	0	2	0	0	2	0
582	cDNA FLJ75277, highly similar to Homo sapiens ribonuclease, RNase A family, 7 (RNASE7), mRNA	A8K9I2	17 kDa	0	0	0	0	0	3	0	0	3	0
583	Acidic leucine-rich nuclear phosphoprotein 32 family member E	AN32E	31 kDa	3	0	0	0	0	0	1	0	0	0
584	Uncharacterized protein DKFZp686A1195	Q6MZU1	190 kDa	0	0	0	0	3	0	0	0	0	0
585	Mago nashi protein	A0A023T6R1	17 kDa	0	0	0	0	0	0	0	0	0	4
586	Vacuolar protein sorting 4A (Yeast), isoform CRA_c	A0A024R705	49 kDa	1	0	0	0	0	0	0	0	0	0
587	Neural cell expressed, developmentally down-regulated 1, isoform CRA_a	A0A024RBE5	72 kDa	0	1	0	0	0	0	0	0	0	0
588	Keratin, type II cytoskeletal 80	K2C80	51 kDa	0	2	0	0	0	0	0	0	0	0
589	Acidic leucine-rich nuclear phosphoprotein 32 family member B	AN32B	29 kDa	1	0	0	0	0	0	0	0	0	0
590	Inter-alpha-trypsin inhibitor heavy chain H2	ITIH2	106 kDa	0	1	0	0	0	1	0	0	0	0
591	LIM domain-containing protein 1	LIMD1	72 kDa	0	0	0	0	0	2	0	0	0	0
592	Cadherin-1	A0A087WU43	71 kDa	0	0	0	0	0	1	0	0	0	0
593	TBLR1-RARA fusion protein	A0A068L529	60 kDa	0	0	0	0	0	0	0	0	0	1
594	Serine/arginine-rich-splicing factor 3	A0A087X2D0	10 kDa	0	0	0	0	0	0	2	0	0	0
595	DNA-directed RNA polymerases I, II, and III subunit RPABC1	A0A087WVZ9	21 kDa	0	0	0	2	0	0	0	0	0	0
596	Chaperonin containing TCP1, subunit 6A (Zeta 1), isoform CRA_a	A0A024RDL1	58 kDa	2	0	0	0	0	0	0	0	0	0
597	40S ribosomal protein S25	RS25	14 kDa	0	0	0	2	0	0	0	0	0	0
598	Keratin, type II cuticular Hb4	KRT84	65 kDa	0	0	0	0	0	0	0	0	0	10
599	cDNA FLJ44170 fis, clone THYMU2035319, highly similar to RNA-binding region-containing protein 2	B3KWX7	57 kDa	0	0	2	0	0	0	0	0	0	0
600	Endophilin-A2 (Fragment)	M0QYE0	14 kDa	2	0	0	0	0	0	0	0	0	0
601	Histone H2A	B4DJC3	22 kDa	0	0	0	1	0	0	0	0	0	0
602	cDNA FLJ16777 fis, clone BRHIP2029567, highly similar to Cell division cycle 5-like protein	B3KY60	92 kDa	2	0	0	0	0	0	0	0	0	0
603	T-complex protein 1 subunit theta	TCPQ	60 kDa	0	0	0	0	0	0	1	0	0	0
604	DNA mismatch repair protein	B4DN49	97 kDa	0	0	0	0	1	0	0	0	0	0
605	cDNA FLJ75784, highly similar to Homo sapiens CD3E antigen, epsilon polypeptide associated protein (CD3EAP), mRNA	A8K818	55 kDa	0	0	0	1	0	0	2	0	0	0
606	Myocyte enhancer factor 2D/deleted in azoospermia associated protein 1 fusion protein	Q5IRN4	50 kDa	0	0	0	1	0	0	0	0	0	1
607	Ribosomal RNA-processing protein 8	E9PPY3	34 kDa	0	0	1	0	2	0	0	0	0	0
608	Leucine rich repeat (In FLII) interacting protein 2, isoform CRA_b	A0A024R2K4	84 kDa	0	0	0	2	0	0	1	0	0	0
609	cDNA FLJ53357, highly similar to 26S proteasome non-ATPase regulatory subunit 2	B4DM22	99 kDa	1	0	0	0	0	0	0	0	0	1
610	cDNA FLJ37504 fis, clone BRAWH2017103, highly similar to ATPase WRNIP1	B3KT25	67 kDa	0	0	0	0	0	0	1	0	0	0
611	Small nuclear ribonucleoprotein polypeptide A' variant (Fragment)	Q53G21	28 kDa	0	0	0	0	0	0	0	3	0	0
612	PDZ and LIM domain 5, isoform CRA_c	A0A024RDE8	64 kDa	0	0	0	0	0	0	1	0	1	0
613	Protein-L-isoaspartate O-methyltransferase	A0A0A0MRJ6	30 kDa	0	0	0	0	0	0	0	0	1	0
614	cDNA FLJ77317, highly similar to Homo sapiens retinoblastoma binding protein 7 (RBBP7), mRNA	A8K6A2	48 kDa	1	0	0	0	0	0	0	2	0	0
615	6-phosphogluconate dehydrogenase, decarboxylating	6PGD	53 kDa	2	0	0	0	0	0	0	0	0	0
616	Squamous cell carcinoma antigen recognized by T-cells 3	SART3	110 kDa	0	0	0	0	2	0	0	0	0	0
617	Nitric oxide synthase-interacting protein	A8K670	33 kDa	1	0	0	0	0	0	0	0	0	1
618	cDNA FLJ57813, weakly similar to p130Cas-associated protein	B4DTY7	168 kDa	0	0	0	0	0	1	0	0	0	0
619	Uncharacterized protein	F5H423	23 kDa	0	0	0	0	0	0	0	2	0	0		YES
620	40S ribosomal protein S18	RS18	18 kDa	0	0	0	0	0	0	0	2	0	0
621	UDP-N-acetylglucosamine--peptide N-acetylglucosaminyltransferase 110 kDa subunit	OGT1	117 kDa	2	0	0	0	0	0	0	0	0	0
622	Proteasome-associated protein ECM29 homolog	ECM29	204 kDa	0	0	0	0	0	1	0	0	0	0
623	Eukaryotic translation initiation factor 2 subunit 3	IF2G	51 kDa	0	0	0	0	0	1	0	0	0	1
624	Epididymis secretory sperm binding protein Li 169mP	A0A0K0K1I3	18 kDa	0	0	0	0	0	0	0	0	0	2
625	cDNA, FLJ93681, highly similar to Homo sapiens small nuclear ribonucleoprotein polypeptide A (SNRPA), mRNA	B2R802	31 kDa	0	0	0	0	0	0	0	2	2	0
626	cDNA FLJ59378, highly similar to Brain-specific angiogenesis inhibitor1-associated protein 2	B4DQ43	50 kDa	0	0	0	0	2	0	0	0	0	0
627	Structural maintenance of chromosomes protein	B3KXX5	144 kDa	0	0	0	0	0	0	2	0	0	0
628	Epithelial splicing regulatory protein 1	ESRP1	76 kDa	0	0	0	0	0	0	1	0	0	0
629	High mobility group protein B2	HMGB2	24 kDa	0	0	0	0	0	0	4	0	0	0
630	Testicular tissue protein Li 27	A0A140VJF3	37 kDa	0	0	0	0	0	0	0	3	0	0
631	Activator of 90 kDa heat shock protein ATPase homolog 1	AHSA1	38 kDa	0	0	0	0	0	0	0	2	0	0
632	NF-kappaB repressing factor (Fragment)	A2I829	67 kDa	0	0	0	0	0	0	1	0	0	0
633	Methylenetetrahydrofolate dehydrogenase (NADP+ dependent) 1, methenyltetrahydrofolate cyclohydrolase, formyltetrahydrofolate synthetase, isoform CRA_a	A0A024R652	102 kDa	2	0	0	0	0	0	0	0	0	0
634	cDNA FLJ51771, highly similar to SWI/SNF-related matrix-associatedactin-dependent regulator of chromatin subfamily A member5 (EC 3.6.1.-)	B4DZC0	117 kDa	1	0	0	0	0	0	1	0	0	0
635	Microtubule-associated tumor suppressor 1	MTUS1	141 kDa	0	0	0	0	2	0	0	0	0	0
636	TNFAIP3-interacting protein 1	A0A0A0MRZ4	70 kDa	0	0	0	2	0	0	0	2	0	0
637	Chaperonin containing TCP1, subunit 7 (Eta) variant (Fragment)	Q53HV2	59 kDa	2	0	0	0	0	2	0	0	0	0
638	Microtubule-associated protein	F8W9U4	88 kDa	0	0	0	0	0	0	2	0	0	1
639	26S proteasome regulatory subunit 10B	A0A087X2I1	46 kDa	0	0	0	0	0	0	0	4	0	0
640	Metalloproteinase inhibitor 3	TIMP3	24 kDa	0	0	0	0	0	2	0	0	0	0
641	Elongation factor Tu, mitochondrial	EFTU	50 kDa	0	0	0	0	0	0	0	1	0	0
642	Activating transcription factor 7 interacting protein, isoform CRA_a	A0A024RAY1	136 kDa	2	0	0	0	0	0	0	0	0	0
643	cDNA FLJ53573, highly similar to Myosin Ic	B7Z3E5	119 kDa	0	0	0	0	0	0	0	0	0	2
644	Interferon-induced protein with tetratricopeptide repeats 1	IFIT1	55 kDa	2	0	0	0	0	0	0	0	0	0
645	Catenin (Cadherin-associated protein), beta 1, 88kDa, isoform CRA_a	A0A024R2Q3	85 kDa	0	0	0	0	0	0	3	0	0	0
646	cDNA FLJ16406 fis, clone UTERU2026142, highly similar to Cysteine and glycine-rich protein 1	B3KVC9	18 kDa	0	1	0	0	0	0	0	0	0	0
647	Filamin-A	FLNA	281 kDa	0	33	0	0	0	0	0	0	0	0		YES
648	Dynein light chain 1, cytoplasmic	DYL1	10 kDa	0	2	0	0	0	0	0	0	0	0
649	A0A024R725_HUMAN-DECOY	A0A024R725	?	0	1	0	0	0	0	0	0	0	0
650	Nucleolar protein 7, 27kDa, isoform CRA_a	A0A024QZW2	29 kDa	0	0	0	0	0	0	2	0	0	0
651	cDNA FLJ76924, highly similar to Homo sapiens brix domain containing 1 (BXDC1), mRNA	A8K800	36 kDa	0	0	0	0	0	0	2	0	0	0
652	RRP15-like protein	RRP15	31 kDa	0	0	0	0	1	0	0	0	0	0
653	Small proline rich protein	Q2I377	8 kDa	0	0	0	0	0	0	0	2	0	0
654	Lysine-rich nucleolar protein 1	KNOP1	52 kDa	0	0	0	0	0	0	1	0	0	0
655	Zinc finger RNA binding protein	B2RNR6	117 kDa	0	0	0	0	0	0	0	0	0	1
656	Importin subunit alpha	B4DII5	60 kDa	1	0	0	0	0	0	0	0	0	0		YES
657	Actin-binding LIM protein 1	A0A0A0MRL6	84 kDa	0	0	0	0	0	0	0	0	1	0
658	Signal recognition particle 14 kDa protein	SRP14	15 kDa	0	0	0	0	0	0	1	0	0	0
659	Testicular tissue protein Li 96	A0A140VJM0	117 kDa	0	0	0	0	0	0	0	0	1	0
660	DNA-directed RNA polymerase II subunit RPB11-b2	A0A0B4J2F8	13 kDa	0	0	0	0	0	0	0	1	0	0
661	MORC3 protein	A2RU29	107 kDa	0	0	0	0	0	0	0	0	0	1
662	Netrin-4	NET4	70 kDa	0	0	0	0	0	0	0	0	1	0
663	Transcription elongation factor A protein 1	A0A1W2PPZ5	34 kDa	0	0	0	0	0	0	0	2	0	0
664	Serine/arginine-rich-splicing factor 7	A0A0B4J1Z1	16 kDa	0	0	0	0	0	0	2	0	0	0
665	cDNA FLJ52068, highly similar to Microtubule-associated protein RP/EB family member 1	B4DM33	27 kDa	0	0	0	0	0	0	1	0	0	0
666	Golgin subfamily A member 2	GOGA2	113 kDa	0	0	0	0	0	0	2	0	0	0
667	Galectin-1	LEG1	15 kDa	0	0	0	0	0	0	2	0	0	0
668	Casein kinase II subunit alpha	CSK21	45 kDa	0	0	0	0	0	0	2	0	0	0
669	Ankyrin repeat and KH domain-containing protein 1	ANKH1	269 kDa	1	0	0	0	0	0	0	0	0	0
670	Ubiquitin carboxyl-terminal hydrolase 14	A6NJA2	51 kDa	0	0	0	0	0	0	0	2	0	0
671	T-complex protein 1 subunit beta	F5GWF6	57 kDa	0	0	0	0	0	0	2	0	0	0
672	RNA-binding protein 25	RBM25	100 kDa	0	0	0	0	0	0	1	0	0	0
673	Serrate RNA effector molecule homolog (Fragment)	H7C3A1	57 kDa	2	0	0	0	0	0	0	0	0	0
674	Nucleoplasmin-3	NPM3	19 kDa	0	0	0	0	0	0	2	0	0	0
675	Ras and Rab interactor 1 (Fragment)	A0A0S2Z4U0	84 kDa	0	0	0	0	0	0	0	0	1	0
676	Nuclear receptor co-repressor 1, isoform CRA_a	A0A024RD47	270 kDa	0	0	0	1	0	0	0	0	0	0
677	Importin subunit alpha	A8K7D9	58 kDa	0	0	0	2	2	0	0	0	0	0		YES
678	cDNA, FLJ96012, highly similar to Homo sapiens interferon regulatory factor 2 binding protein 1 (IRF2BP1), mRNA	B2RCD8	62 kDa	2	0	0	0	0	0	1	0	0	0
679	Eukaryotic translation initiation factor 3 subunit B	A0A024R821	92 kDa	0	0	0	0	0	2	1	0	0	0
680	Aminoacyl tRNA synthase complex-interacting multifunctional protein 1	AIMP1	34 kDa	0	0	0	0	0	0	1	2	0	0
681	Cytoplasmic FMR1-interacting protein 1	CYFP1	145 kDa	0	0	0	0	0	0	0	0	0	3
682	cDNA FLJ76065	A8KA74	98 kDa	1	0	0	0	0	0	0	0	0	0
683	cDNA, FLJ95005, highly similar to Homo sapiens kinesin family member 11 (KIF11), mRNA	B2RAM6	119 kDa	0	0	0	0	2	0	0	0	0	0
684	Protein Wnt (Fragment)	Q05BQ6	42 kDa	0	0	0	2	0	0	0	0	0	0
685	Uncharacterized protein KIAA1671	K1671	197 kDa	1	0	0	0	0	0	0	0	0	0
686	Tight junction protein 2 (Zona occludens 2), isoform CRA_c	A0A024R225	118 kDa	0	0	0	0	0	0	2	0	0	0
687	Nucleoporin NUP188 homolog	NU188	196 kDa	0	0	0	0	0	0	0	0	0	1
688	Sperm binding protein 1a	A0A1L1UHR1	31 kDa	0	0	0	0	0	0	0	2	0	0
689	cDNA FLJ57671, highly similar to SWI/SNF-related matrix-associated actin-dependent regulator of chromatin subfamily C member 1	B4DYQ1	112 kDa	0	0	0	0	0	0	2	0	0	0
690	Transport and Golgi organization protein 1 homolog	TGO1	214 kDa	0	0	0	0	0	0	1	0	0	0
691	Alpha-centractin	ACTZ	43 kDa	0	0	0	0	0	0	0	0	0	1
692	Protein DEK (Fragment)	D6RDA2	14 kDa	3	0	0	0	0	0	0	0	0	0
693	Netrin-1	NET1	68 kDa	0	0	0	0	0	3	0	0	0	0
694	DNA mismatch repair protein Msh6	MSH6	153 kDa	1	0	0	0	0	0	0	0	0	0
695	cDNA FLJ75699, highly similar to Homo sapiens osteoclast stimulating factor 1 (OSTF1), mRNA	A8K646	24 kDa	1	0	0	0	0	0	0	0	0	0
696	Peptidyl-prolyl cis-trans isomerase	A0A024RCX8	18 kDa	0	0	0	0	0	0	0	2	0	0
697	26S proteasome non-ATPase regulatory subunit 11	PSD11	47 kDa	2	0	0	0	0	0	0	0	0	0
698	Poly [ADP-ribose] polymerase	A0A024R3T8	113 kDa	0	0	0	0	0	0	2	0	0	0
699	KN motif and ankyrin repeat domain-containing protein 2	KANK2	91 kDa	0	0	0	0	0	2	0	0	0	0
700	Exosome component 10	EXOSX	101 kDa	0	0	0	0	0	0	1	0	0	0
701	Desmoglein-1	DSG1	114 kDa	0	1	0	0	0	0	0	0	0	0
702	cDNA FLJ56289, highly similar to Homo sapiens sperm specific antigen 2 (SSFA2), mRNA	B4E2E5	119 kDa	0	1	0	0	0	0	0	0	0	0
703	Eukaryotic translation elongation factor 1 beta 2, isoform CRA_a	A0A024R3W7	25 kDa	0	0	0	0	0	0	0	2	0	0
704	Regulator of chromosome condensation 2, isoform CRA_a	A0A024RAC5	56 kDa	0	0	0	0	0	0	2	0	0	0
705	Adenylosuccinate synthetase isozyme 2	A0A024R5Q7	50 kDa	0	0	0	0	0	0	2	0	0	0
706	Laminin, beta 2 (Laminin S), isoform CRA_a	A0A024R319	196 kDa	0	0	0	0	0	0	0	0	2	0
707	Transcription elongation factor SPT4	SPT4H	13 kDa	0	0	0	0	0	0	2	0	0	0
708	F-box and leucine-rich repeat protein 11, isoform CRA_a	I3VM53	133 kDa	2	0	0	0	0	0	0	0	0	0
709	SEC31-like 1 (S. cerevisiae), isoform CRA_d	A0A024RDD3	133 kDa	2	0	0	0	0	0	0	0	0	0
710	Testis expressed sequence 10, isoform CRA_a	A0A024R169	106 kDa	0	0	2	0	0	0	0	0	0	0
711	7-dehydrocholesterol reductase isoform 1	A0A024R5F7	54 kDa	0	0	0	0	0	2	0	0	0	0
712	Carboxypeptidase Z	CBPZ	74 kDa	0	0	0	0	0	0	0	0	2	0
713	Condensin complex subunit 1	B3KMS0	157 kDa	1	0	0	0	0	0	0	0	0	0
714	Torsin-1A-interacting protein 1	A0A0A0MSK5	52 kDa	0	0	0	1	0	0	0	0	0	0
715	cDNA FLJ77899, highly similar to Homo sapiens caspase 1, apoptosis-related cysteine protease(interleukin 1, beta, convertase) (CASP1), transcript variantalpha, mRNA	A8K249	45 kDa	2	0	0	0	0	0	0	0	0	0
716	cDNA FLJ13715 fis, clone PLACE2000404, moderately similar to PROBABLE LEUCYL-TRNA SYNTHETASE (EC 6.1.1.4)	Q9H8E3	106 kDa	0	0	0	0	0	0	1	0	0	0
717	Solute carrier family 25 (Mitochondrial carrier phosphate carrier), member 3, isoform CRA_a	A0A024RBE8	40 kDa	0	0	0	0	0	0	1	0	0	0
718	Peroxiredoxin-5, mitochondrial	PRDX5	22 kDa	0	0	0	0	0	0	1	0	0	0
719	cDNA FLJ52148, highly similar to Apoptosis inhibitor 5	B4DDR3	38 kDa	0	0	0	0	0	0	1	0	0	0
720	Transcription elongation regulator 1	G3V220	116 kDa	0	0	0	0	0	0	1	0	0	0
721	cDNA FLJ78677, highly similar to Homo sapiens splicing factor 3b, subunit 3, 130kDa (SF3B3), mRNA	A8K6V3	136 kDa	0	0	0	0	0	0	0	0	0	1
722	Trinucleotide repeat containing 15, isoform CRA_a	A0A024R4A5	150 kDa	0	0	1	0	0	0	0	0	0	0
723	Fatty acid binding protein 5 (Psoriasis-associated)	E7DVW5	15 kDa	0	1	0	0	0	0	0	0	0	0
724	Testis secretory sperm-binding protein Li 197a	A0A140VK70	49 kDa	0	0	0	0	0	1	0	0	0	0
725	Nucleolar GTP-binding protein 2	NOG2	84 kDa	0	0	0	0	0	0	1	0	0	0
726	Negative elongation factor A	A0A0C4DFX9	59 kDa	2	0	0	0	0	0	0	0	0	0
727	Proteasome (Prosome, macropain) 26S subunit, ATPase, 4, isoform CRA_b	A8K2M0	47 kDa	0	0	0	0	0	0	0	1	0	0
728	Uncharacterized protein NP220 (Fragment)	Q57Z90	97 kDa	0	1	0	0	0	0	0	0	0	0
729	Semaphorin-3C	SEM3C	85 kDa	0	0	0	0	0	2	0	0	0	0
730	RAD21 homolog (S. pombe), isoform CRA_a	A0A024R9J0	72 kDa	1	0	0	0	0	0	0	0	0	0
731	cDNA FLJ56149, highly similar to Tax1-binding protein 1	B4DSG5	86 kDa	0	0	0	2	0	0	0	0	0	0
732	Inorganic pyrophosphatase	IPYR	33 kDa	0	0	0	0	0	0	2	0	0	0
733	Neuromedin-U	A0A0B4J202	18 kDa	0	0	0	2	0	0	0	0	0	0
734	Protein Wnt	A8K0G1	39 kDa	0	0	0	2	0	0	0	0	0	0
735	DCN1-like protein (Fragment)	H0YCN4	23 kDa	0	0	0	0	0	0	0	1	0	0
736	Ankyrin-3 (Fragment)	A0A087WTF3	180 kDa	0	0	0	0	0	1	0	0	0	0
737	Nuclear pore complex protein Nup85	NUP85	75 kDa	0	0	0	0	0	0	1	0	0	0
738	Transmembrane protein 201 (Fragment)	H0Y994	18 kDa	0	0	1	0	0	0	0	0	0	0
739	AT-rich interactive domain-containing protein 1A	A0A0S2Q0B1	242 kDa	2	0	0	0	0	0	0	0	0	0
740	cDNA FLJ53952, highly similar to Fibrinogen beta chain	B4E1D3	54 kDa	0	0	0	0	0	0	2	0	0	0
741	Splicing factor 1, isoform CRA_a	A0A024R566	62 kDa	0	0	0	2	0	0	0	0	0	0
742	S100 calcium binding protein A10 (Annexin II ligand, calpactin I, light polypeptide (P11)), isoform CRA_b (Fragment)	D3DV26	22 kDa	0	0	0	0	0	0	0	0	1	0
743	cDNA FLJ59645, highly similar to 116 kDa U5 small nuclear ribonucleoprotein component	B4DZB1	104 kDa	0	0	0	0	0	0	2	0	0	0
744	Tyrosine-protein kinase BAZ1B	BAZ1B	171 kDa	1	0	0	0	0	0	0	0	0	0
745	cDNA FLJ75279, highly similar to Homo sapiens elongation factor RNA polymerase II (ELL), mRNA	A8KAP0	68 kDa	0	0	1	0	0	0	0	0	0	0
746	Periphilin-1 (Fragment)	F8VPY7	19 kDa	1	0	0	0	0	0	0	0	0	0
747	Kinesin-like protein KIF14	KIF14	186 kDa	1	0	0	0	0	0	0	0	0	0
748	cDNA FLJ33964 fis, clone CTONG2019029, highly similar to Pseudouridylate synthase 7 homolog (EC 5.4.99.-)	B3KRB2	75 kDa	0	0	0	0	0	0	2	0	0	0
749	POLR1C protein (Fragment)	Q96HT3	38 kDa	0	0	0	0	0	0	1	0	0	0
750	Epidermal growth factor receptor pathway substrate 15-like 1, isoform CRA_a	A0A024R7G6	83 kDa	0	0	0	0	0	0	0	2	0	0
751	Far upstream element-binding protein variant (Fragment)	Q59FU3	52 kDa	3	0	0	0	0	0	0	0	0	0
752	Small nuclear ribonucleoprotein Sm D2	SMD2	14 kDa	0	0	0	0	0	0	3	0	0	0
753	14-3-3 protein eta	1433F	28 kDa	0	0	0	0	0	0	0	6	0	0
754	Apolipoprotein L, 2, isoform CRA_a	A0A024R1M8	37 kDa	2	0	0	0	0	0	0	0	0	0
755	Exosome complex component RRP40	EXOS3	30 kDa	0	0	0	0	0	0	2	0	0	0
756	Cell division cycle and apoptosis regulator protein 1 (Fragment)	A0A0C4DGG8	120 kDa	0	0	0	0	0	0	1	0	0	0
757	Eukaryotic translation initiation factor 2 subunit 1	IF2A	36 kDa	0	0	0	0	0	1	0	0	0	0
758	Tumor necrosis factor alpha-induced protein 2	TNAP2	73 kDa	1	0	0	0	0	0	0	0	0	0
759	cDNA FLJ54379, highly similar to Keratin, type II cytoskeletal 6E	B4DRY0	59 kDa	0	97	0	0	0	0	0	0	0	0
760	40S ribosomal protein SA	A0A024R2P0	33 kDa	0	0	0	2	0	0	0	0	0	0
761	Probable ATP-dependent RNA helicase DDX56	DDX56	62 kDa	2	0	0	0	0	0	0	0	0	0
762	Ragulator complex protein LAMTOR1	F5GX19	16 kDa	0	0	0	2	0	0	0	0	0	0
763	Tetranectin	TETN	23 kDa	0	0	0	0	0	0	0	2	0	0
764	Lamin A/C	W8QEH3	65 kDa	0	0	0	0	0	0	43	0	0	0
765	cDNA FLJ61544, highly similar to Nuclear autoantigen Sp-100	B4E2B9	41 kDa	2	0	0	0	0	0	0	0	0	0
766	Apolipoprotein D	APOD	21 kDa	0	0	0	2	0	0	0	0	0	0
767	Aspartate aminotransferase	A0A140VK69	46 kDa	0	0	2	0	0	0	0	0	0	0
768	Integrin alpha-V	ITAV	116 kDa	0	0	0	0	0	0	0	0	2	0
769	cDNA FLJ10383 fis, clone NT2RM2002100, highly similar to Probable ATP-dependent RNA helicase DDX52 (EC 3.6.1.-)	B3KM65	46 kDa	0	0	2	0	0	0	0	0	0	0
770	CD2 antigen (Cytoplasmic tail) binding protein 2, isoform CRA_a	A0A024QZC1	38 kDa	2	0	0	0	0	0	0	0	0	0
771	Protein salvador homolog 1	SAV1	45 kDa	0	0	0	0	0	2	0	0	0	0
772	Serpin peptidase inhibitor, clade B (Ovalbumin), member 5, isoform CRA_b	A0A024R2B6	42 kDa	0	0	0	0	0	0	0	1	0	0
773	FACT complex subunit SSRP1	A0A024R4Z6	81 kDa	0	0	1	0	0	0	0	0	0	0
774	Heterochromatin protein 1-binding protein 3 (Fragment)	B0QZK4	29 kDa	0	0	0	0	0	0	1	0	0	0
775	Niban-like protein 1	NIBL1	84 kDa	0	0	0	0	0	0	0	1	0	0
776	Epidermal growth factor receptor substrate 15	B1AUU8	84 kDa	0	0	0	0	0	0	0	1	0	0
777	60S ribosomal protein L36a	J3KQN4	16 kDa	0	0	0	3	0	0	0	0	0	0
778	ATP synthase subunit alpha, mitochondrial	ATPA	60 kDa	1	0	0	0	0	0	0	0	0	0
779	Insulin receptor substrate 1, isoform CRA_a	A0A024R499	132 kDa	0	0	0	0	0	1	0	0	0	0
780	Ribonucleoside-diphosphate reductase	B4DNN4	86 kDa	0	0	0	0	0	0	1	0	0	0
781	14 kDa phosphohistidine phosphatase	PHP14	14 kDa	0	0	0	0	0	0	1	0	0	0
782	CTP synthase	B4E1E0	50 kDa	0	0	0	0	0	0	1	0	0	0
783	Transaldolase	A0A140VK56	38 kDa	0	0	0	0	0	0	1	0	0	0
784	Nuclear envelope pore membrane protein POM 121C	A0A075B7F8	125 kDa	0	0	0	0	0	0	1	0	0	0
785	B0YJ47_HUMAN-DECOY	B0YJ47	?	0	0	0	0	0	0	0	1	0	0
786	E3 ubiquitin-protein ligase	B4DN85	93 kDa	0	0	0	0	0	1	0	0	0	0
787	Proteasome endopeptidase complex	A0A087WYS6	25 kDa	0	0	0	0	0	0	1	0	0	0
788	Exosome complex component RRP4	EXOS2	33 kDa	0	0	1	0	0	0	0	0	0	0
789	cDNA FLJ41961 fis, clone PUAEN2004083, highly similar to Nucleoporin p58/p45	B3KW23	59 kDa	0	0	0	0	0	0	1	0	0	0
790	Sciellin	SCEL	78 kDa	0	0	1	0	0	0	0	0	0	0
791	cDNA, FLJ92633, highly similar to Homo sapiens CCAAT-box-binding transcription factor (CBF2), mRNA	B2R5U7	114 kDa	1	0	0	0	0	0	0	0	0	0
792	Protein SEC13 homolog	A8MXL6	32 kDa	0	0	0	0	0	0	0	1	0	0
793	Runt-related transcription factor	H9KVB1	41 kDa	1	0	0	0	0	0	0	0	0	0
794	cDNA FLJ78655, highly similar to Homo sapiens exportin 5 (XPO5), mRNA	A8K5Y7	136 kDa	0	0	0	0	0	0	0	0	0	1
795	Probable global transcription activator SNF2L2	A0A0U1RQZ9	162 kDa	0	0	0	0	0	0	1	0	0	0
796	A0A087WZT7_HUMAN-DECOY	A0A087WZT7	?	0	0	0	0	0	0	0	0	1	0
797	cDNA, FLJ92684, highly similar to Homo sapiens IK cytokine, down-regulator of HLA II (IK), mRNA	B2R5Y4	66 kDa	0	0	0	0	0	0	1	0	0	0
798	Alpha-2-macroglobulin	A2MG	163 kDa	0	1	0	0	0	0	0	0	0	0
799	cDNA FLJ16244 fis, clone HCHON2000508, highly similar to TBC1 domain family member 2	B3KY99	88 kDa	0	1	0	0	0	0	0	0	0	0
800	cDNA FLJ57519, highly similar to deoxyribose-phosphate aldolase (EC 4.1.2.4) (Phosphodeoxyriboaldolase) (Deoxyriboaldolase)(DERA)	B4DKS9	21 kDa	0	1	0	0	0	0	0	0	0	0
801	Prolactin-inducible protein	PIP	17 kDa	0	1	0	0	0	0	0	0	0	0
														* proteins identified with minimum spectral counts of 2 in atleast 3 out of 5 replicates and in β4-integrin interactome according to the paper: Myllymäki et al. (2019) ‘Assembly of the β4-integrin interactome based on proximal biotinylation in the presence and absence of heterodimerization’, Molecular and Cellular Proteomics, 18(2)	** according to paper Horton et al. (2015) ‘Definition of a consensus integrin adhesome and its dynamics during adhesion complex assembly and disassembly’, Nature Cell Biology, 17(12)
END OF FILE

## Sheet: Cal27 Enrichment
Supplementary Table 2.2 - Tadijan et al. - Cal27 enrichment. DAVID GO analysis of proteins identified in Cal27 with a minimal number of spectra 4 in at least 3 out of 5 biological replicates. Statistically enriched values assigned to each GO term from DAVID analysis were used for REViGO analysis
										3 od 5 veće od 2
									UVJET 3 od 5 veće od 2
				Spectral count					2B1	Cal27						Data from DAVID for REViGO analysis
#	Identified Proteins (120)	Accession Number	Molecular Weight	Cal 27	Cal 27	Cal 27	Cal 27	Cal 27					List for DAVID analysis	List for STRING analysis		Category	GO Term	Genes	Count	%	P-Value	Benjamini	GO
1	Plectin	PLEC_HUMAN	532 kDa	150	93	134	112	185	#REF!	5	1		PLEC_HUMAN	PLEC		GOTERM_CC_DIRECT	extracellular exosome		79	70.5	1.6e-38	4.11557e-36	GO:0070062
2	Keratin, type II cytoskeletal 5	K2C5_HUMAN	62 kDa	111	162	182	136	228	#REF!	5	1		K2C5_HUMAN	KRT5		GOTERM_CC_DIRECT	cell-cell adherens junction		37	33	7e-36	9.1713e-34	GO:0005913
3	Keratin, type I cytoskeletal 14	K1C14_HUMAN	52 kDa	100	144	190	108	211	#REF!	5	1		K1C14_HUMAN	KRT14		GOTERM_CC_DIRECT	focal adhesion		33	29.5	1.8e-27	1.53053e-25	GO:0005925
4	Neuroblast differentiation-associated protein AHNAK	AHNK_HUMAN	629 kDa	93	57	74	72	174	#REF!	5	1		AHNK_HUMAN	AHNAK		GOTERM_CC_DIRECT	extracellular matrix		29	25.9	9.2e-26	6.03518e-24	GO:0031012
5	Filamin-A	Q60FE5_HUMAN	278 kDa	45	32	44	63	56	#REF!	5	1		Q60FE5_HUMAN	FLNA		GOTERM_CC_DIRECT	membrane		57	50.9	3.9e-23	2.06793e-21	GO:0016020
6	Keratin, type II cytoskeletal 6A	K2C6A_HUMAN	60 kDa	54	108	142	67	140	#REF!	5	1		K2C6A_HUMAN	KRT6A		GOTERM_CC_DIRECT	intermediate filament		18	16.1	2.3e-19	1.01633e-17	GO:0005882
7	Laminin subunit beta-3	LAMB3_HUMAN	130 kDa	32	33	16	69	30	#REF!	5	1		LAMB3_HUMAN	LAMB3		GOTERM_CC_DIRECT	intracellular ribonucleoprotein complex		16	14.3	4.2e-15	1.57874e-13	GO:0030529
8	Desmoplakin	DESP_HUMAN	332 kDa	57	43	54	23	77	#REF!	5	1		DESP_HUMAN	DSP		GOTERM_CC_DIRECT	cytosol		55	49.1	2.3e-13	7.46825e-12	GO:0005829
9	Keratin, type II cytoskeletal 8	K2C8_HUMAN	54 kDa	47	38	45	69	51	#REF!	5	1		K2C8_HUMAN	KRT8		GOTERM_CC_DIRECT	nucleus		70	62.5	1.3e-12	3.83055e-11	GO:0005634
10	Actin, cytoplasmic 2	ACTG_HUMAN	42 kDa	33	26	27	64	37	#REF!	5	1		ACTG_HUMAN	ACTG1		GOTERM_CC_DIRECT	desmosome		8	7.1	8.2e-11	2.13788e-09	GO:0030057
11	Myosin-9	MYH9_HUMAN	227 kDa	44	30	38	45	58	#REF!	5	1		MYH9_HUMAN	MYH9		GOTERM_CC_DIRECT	cytosolic large ribosomal subunit		10	8.9	3e-10	7.21947e-09	GO:0022625
12	Keratin, type I cytoskeletal 18	K1C18_HUMAN	48 kDa	39	33	29	47	39	#REF!	5	1		K1C18_HUMAN	KRT18		GOTERM_CC_DIRECT	keratin filament		11	9.8	5.1e-10	1.1127e-08	GO:0045095
13	Laminin subunit alpha-3	LAMA3_HUMAN	367 kDa	18	40	11	60	21	#REF!	5	1		LAMA3_HUMAN	LAMA3		GOTERM_CC_DIRECT	cytoplasm		64	57.1	5.2e-10	1.04852e-08	GO:0005737
14	Prelamin-A/C	LMNA_HUMAN	74 kDa	44	14	45	49	46	#REF!	5	1		LMNA_HUMAN	LMNA		GOTERM_CC_DIRECT	ribosome		12	10.7	5.5e-09	1.03664e-07	GO:0005840
15	Heterogeneous nuclear ribonucleoprotein M	HNRPM_HUMAN	78 kDa	33	21	20	34	25	#REF!	5	1		HNRPM_HUMAN	HNRNPM		GOTERM_CC_DIRECT	cytoplasmic ribonucleoprotein granule		7	6.2	7.2e-09	1.25411e-07	GO:0036464
16	Keratin, type I cytoskeletal 17	K1C17_HUMAN	48 kDa	35	36	51	47	72	#REF!	5	1		K1C17_HUMAN	KRT17		GOTERM_CC_DIRECT	extracellular space		28	25	2.5e-08	4.11439e-07	GO:0005615
17	Alpha-actinin-4	ACTN4_HUMAN	105 kDa	29	10	29	40	31	#REF!	5	1		ACTN4_HUMAN	ACTN4		GOTERM_CC_DIRECT	nucleolus		22	19.6	4.3e-08	6.64928e-07	GO:0005730
18	Laminin subunit gamma-2	LAMC2_HUMAN	131 kDa	16	25	5	43	19	#REF!	5	1		LAMC2_HUMAN	LAMC2		GOTERM_CC_DIRECT	cytoskeleton		15	13.4	5.8e-08	8.42854e-07	GO:0005856
19	Filamin-B	FLNB_HUMAN	278 kDa	28	12	20	26	31	#REF!	5	1		FLNB_HUMAN	FLNB		GOTERM_CC_DIRECT	melanosome		9	8	1.9e-07	2.55702e-06	GO:0042470
20	Keratin 1	H6VRF8_HUMAN	66 kDa	11	18	17	38	51	#REF!	5	1		H6VRF8_HUMAN	KRT1		GOTERM_CC_DIRECT	cell-cell junction		10	8.9	1.1e-06	1.39847e-05	GO:0005911
21	Heat shock cognate 71 kDa protein	HSP7C_HUMAN	71 kDa	27	25	29	23	24	#REF!	5	1		HSP7C_HUMAN	HSPA8		GOTERM_CC_DIRECT	brush border		7	6.2	1.7e-06	2.13004e-05	GO:0005903
22	Tubulin beta chain	Q5SU16_HUMAN	50 kDa	25	9	13	22	20	#REF!	5	1		Q5SU16_HUMAN	TUBB		GOTERM_CC_DIRECT	blood microparticle		9	8	4.2e-06	4.95457e-05	GO:0043209
23	Talin-1	A0A1S5UZ07_HUMAN	271 kDa	26	11	9	23	18	#REF!	5	1		TLN_human	TLN1		GOTERM_CC_DIRECT	myelin sheath		9	8	4.2e-06	4.95457e-05	GO:0072562
24	Keratin, type I cytoskeletal 15	K1C15_HUMAN	49 kDa	25	33	40	44	53	#REF!	5	1		K1C15_HUMAN	KRT15		GOTERM_CC_DIRECT	hemidesmosome		4	3.6	1.2e-05	0.000137198	GO:0030056
25	Tubulin alpha chain	B3KPS3_HUMAN	46 kDa	23	10	20	17	14	#REF!	5	1		B3KPS3_HUMAN	B3KPS3		GOTERM_CC_DIRECT	vesicle		8	7.1	1.3e-05	0.000144689	GO:0031982
26	Annexin	A0A024R5Z7_HUMAN	39 kDa	19	12	17	26	25	#REF!	5	1		A0A024R5Z7_HUMAN	ANXA2		GOTERM_CC_DIRECT	nuclear membrane		9	8	8e-05	0.000837612	GO:0031965
27	Integrin beta-4	ITB4_HUMAN	202 kDa	15	8	11	12	13	#REF!	5	1		ITB4_HUMAN	ITGB4		GOTERM_CC_DIRECT	nucleoplasm		34	30.4	8.2e-05	0.000820975	GO:0005654
28	Junction plakoglobin	PLAK_HUMAN	82 kDa	21	11	14	19	20	#REF!	5	1		PLAK_HUMAN	JUP		GOTERM_CC_DIRECT	Z disc		7	6.2	8.4e-05	0.000819059	GO:0030018
29	Heat shock 70 kDa protein 1B	A0A0G2JIW1_HUMAN	70 kDa	21	11	14	27	16	#REF!	5	1		A0A0G2JIW1_HUMAN	HSPA1B		GOTERM_CC_DIRECT	cell periphery		5	4.5	9.1e-05	0.000850863	GO:0071944
30	Protein CYR61	CYR61_HUMAN	42 kDa	6	14	5	19	10	#REF!	5	1		GIG1_human	CCN1		GOTERM_CC_DIRECT	basolateral plasma membrane		8	7.1	0.00012	0.00105497	GO:0016323
31	Spectrin alpha chain, non-erythrocytic 1	A0A0D9SGF6_HUMAN	288 kDa	18	7	4	21	21	#REF!	5	1		A0A0D9SGF6_HUMAN	SPTAN1		GOTERM_CC_DIRECT	basement membrane		6	5.4	0.00012	0.00105246	GO:0005604
32	Keratin, type I cytoskeletal 9	K1C9_HUMAN	62 kDa	10	11	7	19	20	#REF!	5	1		K1C9_HUMAN	KRT9		GOTERM_CC_DIRECT	intermediate filament cytoskeleton		5	4.5	0.00028	0.00237868	GO:0045111
33	Nucleophosmin	NPM_HUMAN	33 kDa	16	6	14	16	11	#REF!	5	1		NPM_HUMAN	NPM1		GOTERM_CC_DIRECT	cortical cytoskeleton		4	3.6	0.00031	0.0025456	GO:0030863
34	Keratin, type I cytoskeletal 16	K1C16_HUMAN	51 kDa	33	64	88	43	80	#REF!	5	1		K1C16_HUMAN	KRT16		GOTERM_CC_DIRECT	actin cytoskeleton		8	7.1	0.00038	0.00299269	GO:0015629
35	Peptidyl-prolyl cis-trans isomerase A	PPIA_HUMAN	18 kDa	8	6	13	13	12	#REF!	5	1		PPIA_HUMAN	PPIA		GOTERM_CC_DIRECT	perinuclear region of cytoplasm		13	11.6	0.0004	0.00308907	GO:0048471
36	Plakophilin-1	PKP1_HUMAN	83 kDa	12	11	22	13	16	#REF!	5	1		PKP1_HUMAN	PKP1		GOTERM_CC_DIRECT	nuclear envelope		7	6.2	0.00043	0.00319486	GO:0005635
37	Periplakin	PEPL_HUMAN	205 kDa	21	8	13	14	22	#REF!	5	1		PEPL_HUMAN	PPL		GOTERM_CC_DIRECT	actin filament		5	4.5	0.00066	0.00481584	GO:0005884
38	Plakophilin-3	PKP3_HUMAN	87 kDa	13	10	8	12	10	#REF!	5	1		PKP3_HUMAN	PKP3		GOTERM_CC_DIRECT	cell cortex		6	5.4	0.00094	0.00660396	GO:0005938
39	Ras GTPase-activating-like protein IQGAP1	IQGA1_HUMAN	189 kDa	14	6	7	8	6	#REF!	5	1		IQGA1_HUMAN	IQGAP1		GOTERM_CC_DIRECT	nuclear pore		5	4.5	0.00098	0.00670484	GO:0005643
40	Integrin alpha-6	ITA6_HUMAN	127 kDa	4	6	6	12	5	#REF!	5	1		ITA6_HUMAN	ITGA6		GOTERM_CC_DIRECT	sarcolemma		5	4.5	0.0018	0.0120752	GO:0042383
41	Keratin, type I cytoskeletal 10	K1C10_HUMAN	59 kDa	14	16	14	27	28	#REF!	5	1		K1C10_HUMAN	KRT10		GOTERM_CC_DIRECT	ruffle		5	4.5	0.0022	0.0145015	GO:0001726
42	Keratin, type II cytoskeletal 2 epidermal	K22E_HUMAN	65 kDa	12	28	25	33	39	#REF!	5	1		K22E_HUMAN	KRT2		GOTERM_CC_DIRECT	nuclear inner membrane		4	3.6	0.0023	0.0144372	GO:0005637
43	Matrin-3	A0A0R4J2E8_HUMAN	95 kDa	16	4	9	10	5	#REF!	5	1		A0A0R4J2E8_HUMAN	MATR3		GOTERM_CC_DIRECT	intercalated disc		4	3.6	0.0026	0.0160522	GO:0014704
44	Histone H2B	A0A024QZZ7_HUMAN	14 kDa	9	8	6	10	8	#REF!	5	1		A0A024QZZ7_HUMAN	HIST1H2BD		GOTERM_CC_DIRECT	nucleosome		5	4.5	0.0026	0.0157958	GO:0000786
45	Histone H4	B2R4R0_HUMAN	11 kDa	10	5	6	7	9	#REF!	5	1		B2R4R0_HUMAN	HIST1H4H		GOTERM_CC_DIRECT	nuclear matrix		5	4.5	0.0029	0.0172865	GO:0016363
46	Peroxiredoxin-1	PRDX1_HUMAN	22 kDa	5	6	7	8	9	#REF!	5	1		PRDX1_HUMAN	PRDX1		GOTERM_CC_DIRECT	protein complex		9	8	0.0037	0.0214404	GO:0043234
47	Alpha-actinin-1	ACTN1_HUMAN	103 kDa	15	6	18	20	16	#REF!	5	1		ACTN1_HUMAN	ACTN1		GOTERM_CC_DIRECT	lateral plasma membrane		4	3.6	0.0041	0.0232908	GO:0016328
48	Vitronectin	VTNC_HUMAN	54 kDa	5	7	4	17	7	#REF!	5	1		VTNC_HUMAN	VTN		GOTERM_CC_DIRECT	stress fiber		4	3.6	0.0044	0.024024	GO:0001725
49	Keratin, type I cytoskeletal 13	K1C13_HUMAN	50 kDa	20	35	31	28	34	#REF!	5	1		K1C13_HUMAN	KRT13		GOTERM_CC_DIRECT	cell surface		10	8.9	0.0059	0.0316883	GO:0009986
50	RNA-binding protein 14	RBM14_HUMAN	69 kDa	7	5	6	9	6	#REF!	5	1		RBM14_HUMAN	RBM14		GOTERM_CC_DIRECT	cell body		4	3.6	0.0067	0.0353001	GO:0044297
51	Tripartite motif-containing protein 29	TRI29_HUMAN	66 kDa	5	4	4	10	7	#REF!	5	1		TRI29_HUMAN	TRIM29		GOTERM_CC_DIRECT	apical plasma membrane		7	6.2	0.0088	0.045328	GO:0016324
52	60S ribosomal protein L18a	RL18A_HUMAN	21 kDa	7	4	6	4	11	#REF!	5	1		RL18A_HUMAN	RPL18A		GOTERM_CC_DIRECT	filopodium		4	3.6	0.0093	0.0469123	GO:0030175
53	Tubulin beta-4B chain	TBB4B_HUMAN	50 kDa	24	11	14	16	20	#REF!	5	1		TBB4B_HUMAN	TUBB4B		GOTERM_CC_DIRECT	plasma membrane		37	33	0.011	0.0542944	GO:0005886
54	Importin subunit beta-1	IMB1_HUMAN	97 kDa	5	5	5	5	5	#REF!	5	1		IMB1_HUMAN	KPNB1		GOTERM_CC_DIRECT	extrinsic component of membrane		4	3.6	0.014	0.0661432	GO:0019898
55	cDNA FLJ60647, highly similar to Keratin, type II cytoskeletal 6B	B4DKV4_HUMAN	56 kDa	45	71	87	51	93	#REF!	5	1		K2C6B_HUMAN	KRT6B		GOTERM_CC_DIRECT	membrane raft		5	4.5	0.037	0.168359	GO:0045121
56	60S ribosomal protein L4	RL4_HUMAN	48 kDa	13	8	5	10	8	#REF!	5	1		RL4_HUMAN	RPL4		GOTERM_CC_DIRECT	midbody		4	3.6	0.044	0.193991	GO:0030496
57	Sequestosome-1	SQSTM_HUMAN	48 kDa	12	4	5	5	4	#REF!	5	1		SQSTM_HUMAN	SQSTM1
58	60S ribosomal protein L21	RL21_HUMAN	19 kDa	4	4	4	5	4	#REF!	5	1		RL21_HUMAN	RPL21
59	cDNA FLJ59399, highly similar to Keratin, type II cytoskeletal 4	B4DRR7_HUMAN	54 kDa	8	11	9	6	10	#REF!	5	1		K2C4_HUMAN	KRT4
60	Tenascin C (Hexabrachion), isoform CRA_a	A0A024R884_HUMAN	241 kDa	10	13	2	50	12	#REF!	5	1		A0A024R884_HUMAN	TNC
61	Elongation factor 2	EF2_HUMAN	95 kDa	9	2	12	6	11	#REF!	5	1		EF2_HUMAN	EEF2
62	Spectrin beta chain	A0A087WUZ3_HUMAN	275 kDa	9	3	5	5	14	#REF!	5	1		A0A087WUZ3_HUMAN	SPTBN1
63	Glyceraldehyde-3-phosphate dehydrogenase	G3P_HUMAN	36 kDa	8	3	8	10	6	#REF!	5	1		G3P_HUMAN	GAPDH
64	Alpha-enolase	ENOA_HUMAN	47 kDa	9	4	7	14	3	#REF!	5	1		ENOA_HUMAN	ENO1
65	cDNA FLJ53619, highly similar to Heat shock protein HSP 90-beta	B4DGL0_HUMAN	82 kDa	10	4	5	9	3	#REF!	5	1		B4DGL0_HUMAN	HSP90AB1
66	Lamin-B2	LMNB2_HUMAN	70 kDa	6	2	13	7	13	#REF!	5	1		LMNB2_HUMAN	LMNB2
67	Ezrin	EZRI_HUMAN	69 kDa	5	3	4	8	7	#REF!	5	1		EZRI_HUMAN	EZR
68	Ubiquitin-40S ribosomal protein S27a	RS27A_HUMAN	18 kDa	10	3	5	9	4	#REF!	5	1		RS27A_HUMAN	RPS27A
69	PDZ and LIM domain protein 1	PDLI1_HUMAN	36 kDa	8	3	5	8	7	#REF!	5	1		PDLI1_HUMAN	PDLIM1
70	Nucleolin	NUCL_HUMAN	77 kDa	6	3	13	10	9	#REF!	5	1		NUCL_HUMAN	NCL
71	Protein FAM83H	FA83H_HUMAN	127 kDa	8	7	10	2	8	#REF!	5	1		FA83H_HUMAN	FAM83H
72	14-3-3 protein zeta/delta	1433Z_HUMAN	28 kDa	6	3	5	7	5	#REF!	5	1		1433Z_HUMAN	YWHAZ
73	Heat shock protein beta-1	HSPB1_HUMAN	23 kDa	8	3	4	5	7	#REF!	5	1		HSPB1_HUMAN	HSPB1
74	60S ribosomal protein L6	RL6_HUMAN	33 kDa	12	3	4	6	8	#REF!	5	1		RL6_HUMAN	RPL6
75	Lamina-associated polypeptide 2, isoform alpha	LAP2A_HUMAN	75 kDa	11	2	4	10	7	#REF!	5	1		LAP2A_HUMAN	TMPO
76	Nuclear pore complex protein Nup153	NU153_HUMAN	154 kDa	6	2	9	5	18	#REF!	5	1		NU153_HUMAN	NUP153
77	Poly(rC)-binding protein 1	PCBP1_HUMAN	37 kDa	3	5	7	5	4	#REF!	5	1		PCBP1_HUMAN	PCBP1
78	Elongation factor 1-alpha 1	EF1A1_HUMAN	50 kDa	4	4	6	6	3	#REF!	5	1		EF1A1_HUMAN	EEF1A1
79	14-3-3 protein sigma	1433S_HUMAN	28 kDa	2	4	10	6	9	#REF!	5	1		1433S_HUMAN	SFN
80	60S ribosomal protein L23	RL23_HUMAN	15 kDa	8	4	5	4	2	#REF!	5	1		RL23_HUMAN	RPL23
81	GTP-binding nuclear protein Ran	B5MDF5_HUMAN	26 kDa	3	5	6	6	6	#REF!	5	1		B5MDF5_HUMAN	RAN
82	78 kDa glucose-regulated protein	GRP78_HUMAN	72 kDa	8	3	5	6	4	#REF!	5	1		GRP78_HUMAN	HSPA5
83	Nucleoprotein TPR	TPR_HUMAN	267 kDa	9	3	6	5	15	#REF!	5	1		TPR_HUMAN	TPR
84	60S ribosomal protein L15	RL15_HUMAN	24 kDa	5	4	7	2	4	#REF!	5	1		RL15_HUMAN	RPL15
85	Desmoglein-3	DSG3_HUMAN	108 kDa	6	4	5	3	6	#REF!	5	1		DSG3_HUMAN	DSG3
86	Lamin-B1	LMNB1_HUMAN	66 kDa	6	1	14	12	15	#REF!	4	1		LMNB1_HUMAN	LMNB1
87	Histone H1.5	H15_HUMAN	23 kDa	4	10	0	14	5	#REF!	4	1		H15_HUMAN	HIST1H1B
88	Heat shock protein HSP 90-alpha	HS90A_HUMAN	85 kDa	8	0	7	8	4	#REF!	4	1		HS90A_HUMAN	HSP90AA1
89	cDNA FLJ16494 fis, clone CTONG3004576, highly similar to Keratin, type I cytoskeletal 15	B3KVF5_HUMAN	49 kDa	25	0	36	42	50	#REF!	4	1		B3KVF5_HUMAN	KRT15
90	Plakophilin-2	PKP2_HUMAN	97 kDa	7	1	6	6	6	#REF!	4	1		PKP2_HUMAN	PKP2
91	Protein S100-A8	S10A8_HUMAN	11 kDa	4	5	5	0	4	#REF!	4	1		S10A8_HUMAN	S100A8
92	Keratin 13	A1A4E9_HUMAN	50 kDa	21	0	33	26	32	#REF!	4	1		A1A4E9_HUMAN	KRT13
93	Transforming growth factor-beta-induced protein ig-h3	BGH3_HUMAN	75 kDa	7	6	2	23	3	#REF!	5	1		BGH3_HUMAN	TGFBI
94	Histone 1, H1e	A3R0T8_HUMAN	22 kDa	4	8	2	14	2	#REF!	5	1		A3R0T8_HUMAN	HIST1H1E
95	Chloride intracellular channel protein 1	CLIC1_HUMAN	27 kDa	5	3	3	6	5	#REF!	5	1		CLIC1_HUMAN	CLIC1
96	Annexin A1	ANXA1_HUMAN	39 kDa	7	6	2	12	3	#REF!	5	1		ANXA1_HUMAN	ANXA1
97	40S ribosomal protein S8	RS8_HUMAN	24 kDa	4	2	6	7	2	#REF!	5	1		RS8_HUMAN	RPS8
98	Desmoglein-2	DSG2_HUMAN	122 kDa	5	3	5	3	6	#REF!	5	1		DSG2_HUMAN	DSG2
99	60S ribosomal protein L28	RL28_HUMAN	16 kDa	4	3	3	4	4	#REF!	5	1		RL28_HUMAN	RPL28
100	ATP-dependent RNA helicase A	DHX9_HUMAN	141 kDa	14	3	8	2	7	#REF!	5	1		DHX9_HUMAN	DHX9
101	Nuclear mitotic apparatus protein 1	NUMA1_HUMAN	238 kDa	14	3	9	3	10	#REF!	5	1		NUMA1_HUMAN	NUMA1
102	60S ribosomal protein L7a	RL7A_HUMAN	30 kDa	6	4	3	4	3	#REF!	5	1		RL7A_HUMAN	RPL7A
103	Caveolin-1	CAV1_HUMAN	20 kDa	3	7	5	3	4	#REF!	5	1		CAV1_HUMAN	CAV1
104	Heterogeneous nuclear ribonucleoprotein U	HNRPU_HUMAN	91 kDa	2	2	5	4	4	#REF!	5	1		HNRPU_HUMAN	HNRNPU
105	cDNA FLJ13913 fis, clone Y79AA1000231, highly similar to Nucleolar protein NOP5	B3KN82_HUMAN	52 kDa	5	2	3	4	5	#REF!	5	1		Q9Y2X3_human	NOP58
106	Tensin-3	TENS3_HUMAN	155 kDa	6	2	0	4	4	#REF!	4	1		TENS3_HUMAN	TNS3
107	Poly(rC)-binding protein 2	PCBP2_HUMAN	39 kDa	4	4	3	5	0	#REF!	4	1		PCBP2_HUMAN	PCBP2
108	DNA-dependent protein kinase catalytic subunit	PRKDC_HUMAN	469 kDa	16	2	11	0	6	#REF!	4	1		PRKDC_HUMAN	PRKDC
109	Probable ATP-dependent RNA helicase DDX5	DDX5_HUMAN	69 kDa	8	1	3	8	5	#REF!	4	1		DDX5_HUMAN	DDX5
110	Nucleolar RNA helicase 2	DDX21_HUMAN	87 kDa	8	0	5	3	9	#REF!	4	1		DDX21_HUMAN	DDX21
111	60S ribosomal protein L8	RL8_HUMAN	28 kDa	4	1	2	4	4	#REF!	4	1		RL8_HUMAN	RPL8
112	Fatty acid synthase	FAS_HUMAN	273 kDa	22	0	9	0	8	#REF!	3	1		FAS_HUMAN	FASN
113	60S ribosomal protein L24	RL24_HUMAN	18 kDa	0	1	6	5	4	#REF!	3	1		RL24_HUMAN	RPL24
114	Probable ATP-dependent RNA helicase DDX17	A0A1X7SBZ2_HUMAN	80 kDa	9	0	0	4	5	#REF!	3	1		A0A1X7SBZ2_HUMAN	DDX17
115	Actin, alpha cardiac muscle 1	ACTC_HUMAN	42 kDa	22	20	0	46	0	#REF!	3	1		ACTC_HUMAN	ACTC1
116	Keratin, type II cytoskeletal 6B	K2C6B_HUMAN	60 kDa	0	68	83	0	93	#REF!	3	1		K2C6B_HUMAN	KRT6B
117	Moesin	MOES_HUMAN	68 kDa	4	0	0	7	8	#REF!	3	1		MOES_HUMAN	MSN
118	Tubulin alpha-1C chain	TBA1C_HUMAN	50 kDa	21	0	18	19	0	#REF!	3	1		TBA1C_HUMAN	TUBA1C
119	Histone H1.1	H11_HUMAN	22 kDa	5	4	0	10	0	#REF!	3	1		H11_HUMAN	HIST1H1A
120	E3 SUMo protein ligase RanBP2	RBP2_HUMAN	358 kDa	8	1	6	0	12	#REF!	3	1		RBP2_HUMAN	RANBP2
									#REF!	0	0
									#REF!	0	0
									#REF!	0	0
									#REF!	0	0		Alternative accesion number used.
									#REF!	0	0
									#REF!	0	0
									#REF!	0	0
									#REF!	0	0
									#REF!	0	0
									#REF!	0	0
									#REF!	0	0
									#REF!	0	0
									#REF!	0	0
									#REF!	0	0
									#REF!	0	0
									#REF!	0	0
									#REF!	0	0
									#REF!	0	0
									#REF!	0	0
									#REF!	0	0
									#REF!	0	0
									#REF!	0	0
									#REF!	0	0
									#REF!	0	0
									#REF!	0	0
									#REF!	0	0
									#REF!	0	0
									#REF!	0	0
									#REF!	0	0
									#REF!	0	0
									#REF!	0	0
									#REF!	0	0
									#REF!	0	0
									#REF!	0	0
									#REF!	0	0
									#REF!	0	0
									#REF!	0	0
									#REF!	0	0
									#REF!	0	0
									#REF!	0	0
									#REF!	0	0
									#REF!	0	0
									#REF!	0	0
									#REF!	0	0
									#REF!	0	0
									#REF!	0	0
									#REF!	0	0
									#REF!	0	0
									#REF!	0	0
									#REF!	0	0
									#REF!	0	0
									#REF!	0	0
									#REF!	0	0
									#REF!	0	0
									#REF!	0	0
									#REF!	0	0
									#REF!	0	0
									#REF!	0	0
									#REF!	0	0
									#REF!	0	0
									#REF!	0	0
									#REF!	0	0
									#REF!	0	0
									#REF!	0	0
									#REF!	0	0
									#REF!	0	0
									#REF!	0	0
									#REF!	0	0
									#REF!	0	0
									#REF!	0	0
									#REF!	0	0
									#REF!	0	0
									#REF!	0	0
									#REF!	0	0
									#REF!	0	0
									#REF!	0	0
									#REF!	0	0
									#REF!	0	0
									#REF!	0	0
									#REF!	0	0
									#REF!	0	0
									#REF!	0	0
									#REF!	0	0
									#REF!	0	0
									#REF!	0	0
									#REF!	0	0
									#REF!	0	0
									#REF!	0	0
									#REF!	0	0
									#REF!	0	0
									#REF!	0	0
									#REF!	0	0
									#REF!	0	0
									#REF!	0	0
									#REF!	0	0
									#REF!	0	0
									#REF!	0	0
									#REF!	0	0
									#REF!	0	0
									#REF!	0	0
									#REF!	0	0
									#REF!	0	0
									#REF!	0	0
									#REF!	0	0
									#REF!	0	0
									#REF!	0	0
									#REF!	0	0
									#REF!	0	0
									#REF!	0	0
									#REF!	0	0
									#REF!	0	0
									#REF!	0	0
									#REF!	0	0
									#REF!	0	0
									#REF!	0	0
									#REF!	0	0
									#REF!	0	0
									#REF!	0	0
									#REF!	0	0
									#REF!	0	0
									#REF!	0	0
									#REF!	0	0
									#REF!	0	0
									#REF!	0	0
									#REF!	0	0
									#REF!	0	0
									#REF!	0	0
									#REF!	0	0
									#REF!	0	0
									#REF!	0	0
									#REF!	0	0
									#REF!	0	0
									#REF!	0	0
									#REF!	0	0
									#REF!	0	0
									#REF!	0	0
									#REF!	0	0
									#REF!	0	0
									#REF!	0	0
									#REF!	0	0
									#REF!	0	0
									#REF!	0	0
									#REF!	0	0
									#REF!	0	0
									#REF!	0	0
									#REF!	0	0
									#REF!	0	0
									#REF!	0	0
									#REF!	0	0
									#REF!	0	0
									#REF!	0	0
									#REF!	0	0
									#REF!	0	0
									#REF!	0	0
									#REF!	0	0
									#REF!	0	0
									#REF!	0	0
									#REF!	0	0
									#REF!	0	0
									#REF!	0	0
									#REF!	0	0
									#REF!	0	0
									#REF!	0	0
									#REF!	0	0
									#REF!	0	0
									#REF!	0	0
									#REF!	0	0
									#REF!	0	0
									#REF!	0	0
									#REF!	0	0
									#REF!	0	0
									#REF!	0	0
									#REF!	0	0
									#REF!	0	0
									#REF!	0	0
									#REF!	0	0
									#REF!	0	0
									#REF!	0	0
									#REF!	0	0
									#REF!	0	0
									#REF!	0	0
									#REF!	0	0
									#REF!	0	0
									#REF!	0	0
									#REF!	0	0
									#REF!	0	0
									#REF!	0	0
									#REF!	0	0
									#REF!	0	0
									#REF!	0	0
									#REF!	0	0
									#REF!	0	0
									#REF!	0	0
									#REF!	0	0
									#REF!	0	0
									#REF!	0	0
									#REF!	0	0
									#REF!	0	0
									#REF!	0	0
									#REF!	0	0
									#REF!	0	0
									#REF!	0	0
									#REF!	0	0
									#REF!	0	0
									#REF!	0	0
									#REF!	0	0
									#REF!	0	0
									#REF!	0	0
									#REF!	0	0
									#REF!	0	0
									#REF!	0	0
									#REF!	0	0
									#REF!	0	0
									#REF!	0	0
									#REF!	0	0
									#REF!	0	0
									#REF!	0	0
									#REF!	0	0
									#REF!	0	0
									#REF!	0	0
									#REF!	0	0
									#REF!	0	0
									#REF!	0	0
									#REF!	0	0
									#REF!	0	0
									#REF!	0	0
									#REF!	0	0
									#REF!	0	0
									#REF!	0	0
									#REF!	0	0
									#REF!	0	0
									#REF!	0	0
									#REF!	0	0
									#REF!	0	0
									#REF!	0	0
									#REF!	0	0
									#REF!	0	0
									#REF!	0	0
									#REF!	0	0
									#REF!	0	0
									#REF!	0	0
									#REF!	0	0
									#REF!	0	0
									#REF!	0	0
									#REF!	0	0
									#REF!	0	0
									#REF!	0	0
									#REF!	0	0
									#REF!	0	0
									#REF!	0	0
									#REF!	0	0
									#REF!	0	0
									#REF!	0	0
									#REF!	0	0
									#REF!	0	0
									#REF!	0	0
									#REF!	0	0
									#REF!	0	0
									#REF!	0	0
									#REF!	0	0
									#REF!	0	0
									#REF!	0	0
									#REF!	0	0
									#REF!	0	0
									#REF!	0	0
									#REF!	0	0
									#REF!	0	0
									#REF!	0	0
									#REF!	0	0
									#REF!	0	0
									#REF!	0	0
									#REF!	0	0
									#REF!	0	0
									#REF!	0	0
									#REF!	0	0
									#REF!	0	0
									#REF!	0	0
									#REF!	0	0
									#REF!	0	0
									#REF!	0	0
									#REF!	0	0
									#REF!	0	0
									#REF!	0	0
									#REF!	0	0
									#REF!	0	0
									#REF!	0	0
									#REF!	0	0
									#REF!	0	0
									#REF!	0	0
									#REF!	0	0
									#REF!	0	0
									#REF!	0	0
									#REF!	0	0
									#REF!	0	0
									#REF!	0	0
									#REF!	0	0
									#REF!	0	0
									#REF!	0	0
									#REF!	0	0
									#REF!	0	0
									#REF!	0	0
									#REF!	0	0
									#REF!	0	0
									#REF!	0	0
									#REF!	0	0
									#REF!	0	0
									#REF!	0	0
									#REF!	0	0
									#REF!	0	0
									#REF!	0	0
									#REF!	0	0
									#REF!	0	0
									#REF!	0	0
									#REF!	0	0
									#REF!	0	0
									#REF!	0	0
									#REF!	0	0
									#REF!	0	0
									#REF!	0	0
									#REF!	0	0
									#REF!	0	0
									#REF!	0	0
									#REF!	0	0
									#REF!	0	0
									#REF!	0	0
									#REF!	0	0
									#REF!	0	0
									#REF!	0	0
									#REF!	0	0
									#REF!	0	0
									#REF!	0	0
									#REF!	0	0
									#REF!	0	0
									#REF!	0	0
									#REF!	0	0
									#REF!	0	0
									#REF!	0	0
									#REF!	0	0
									#REF!	0	0
									#REF!	0	0
									#REF!	0	0
									#REF!	0	0
									#REF!	0	0
									#REF!	0	0
									#REF!	0	0
									#REF!	0	0
									#REF!	0	0
									#REF!	0	0
									#REF!	0	0
									#REF!	0	0
									#REF!	0	0
									#REF!	0	0
									#REF!	0	0
									#REF!	0	0
									#REF!	0	0
									#REF!	0	0
									#REF!	0	0
									#REF!	0	0
									#REF!	0	0
									#REF!	0	0
									#REF!	0	0
									#REF!	0	0
									#REF!	0	0
									#REF!	0	0
									#REF!	0	0
									#REF!	0	0
									#REF!	0	0
									#REF!	0	0
									#REF!	0	0
									#REF!	0	0
									#REF!	0	0
									#REF!	0	0
									#REF!	0	0
									#REF!	0	0
									#REF!	0	0
									#REF!	0	0
									#REF!	0	0
									#REF!	0	0
									#REF!	0	0
									#REF!	0	0
									#REF!	0	0
									#REF!	0	0
									#REF!	0	0
									#REF!	0	0
									#REF!	0	0
									#REF!	0	0
									#REF!	0	0
									#REF!	0	0
									#REF!	0	0
									#REF!	0	0
									#REF!	0	0
									#REF!	0	0
									#REF!	0	0
									#REF!	0	0
									#REF!	0	0
									#REF!	0	0
									#REF!	0	0
									#REF!	0	0
									#REF!	0	0
									#REF!	0	0
									#REF!	0	0
									#REF!	0	0
									#REF!	0	0
									#REF!	0	0
									#REF!	0	0
									#REF!	0	0
									#REF!	0	0
									#REF!	0	0
									#REF!	0	0
									#REF!	0	0
									#REF!	0	0
									#REF!	0	0
									#REF!	0	0
									#REF!	0	0
									#REF!	0	0
									#REF!	0	0
									#REF!	0	0
									#REF!	0	0
									#REF!	0	0
									#REF!	0	0
									#REF!	0	0
									#REF!	0	0
									#REF!	0	0
									#REF!	0	0
									#REF!	0	0
									#REF!	0	0
									#REF!	0	0
									#REF!	0	0
									#REF!	0	0
									#REF!	0	0
									#REF!	0	0
									#REF!	0	0
									#REF!	0	0
									#REF!	0	0
									#REF!	0	0
									#REF!	0	0
									#REF!	0	0
									#REF!	0	0
									#REF!	0	0
									#REF!	0	0
									#REF!	0	0
									#REF!	0	0
									#REF!	0	0
									#REF!	0	0
									#REF!	0	0
									#REF!	0	0
									#REF!	0	0
									#REF!	0	0
									#REF!	0	0
									#REF!	0	0
									#REF!	0	0
									#REF!	0	0
									#REF!	0	0
									#REF!	0	0
									#REF!	0	0
									#REF!	0	0
									#REF!	0	0
									#REF!	0	0
									#REF!	0	0
									#REF!	0	0
									#REF!	0	0
									#REF!	0	0
									#REF!	0	0
									#REF!	0	0
									#REF!	0	0
									#REF!	0	0
									#REF!	0	0
									#REF!	0	0
									#REF!	0	0
									#REF!	0	0
									#REF!	0	0
									#REF!	0	0
									#REF!	0	0
									#REF!	0	0
									#REF!	0	0
									#REF!	0	0
									#REF!	0	0
									#REF!	0	0
									#REF!	0	0
									#REF!	0	0
									#REF!	0	0
									#REF!	0	0
									#REF!	0	0
									#REF!	0	0
									#REF!	0	0
									#REF!	0	0
									#REF!	0	0
									#REF!	0	0
									#REF!	0	0
									#REF!	0	0
									#REF!	0	0
									#REF!	0	0
									#REF!	0	0
									#REF!	0	0
									#REF!	0	0
									#REF!	0	0
									#REF!	0	0
									#REF!	0	0
									#REF!	0	0
									#REF!	0	0
									#REF!	0	0
									#REF!	0	0
									#REF!	0	0
									#REF!	0	0
									#REF!	0	0
									#REF!	0	0
									#REF!	0	0
									#REF!	0	0
									#REF!	0	0
									#REF!	0	0
									#REF!	0	0
									#REF!	0	0
									#REF!	0	0
									#REF!	0	0
									#REF!	0	0
									#REF!	0	0
									#REF!	0	0
									#REF!	0	0
									#REF!	0	0
									#REF!	0	0
									#REF!	0	0
									#REF!	0	0
									#REF!	0	0
									#REF!	0	0
									#REF!	0	0
									#REF!	0	0
									#REF!	0	0
									#REF!	0	0
									#REF!	0	0
									#REF!	0	0
									#REF!	0	0
									#REF!	0	0
									#REF!	0	0
									#REF!	0	0
									#REF!	0	0
									#REF!	0	0
									#REF!	0	0
									#REF!	0	0
									#REF!	0	0
									#REF!	0	0
									#REF!	0	0
									#REF!	0	0
									#REF!	0	0
									#REF!	0	0
									#REF!	0	0
									#REF!	0	0
									#REF!	0	0
									#REF!	0	0
									#REF!	0	0
									#REF!	0	0
									#REF!	0	0
									#REF!	0	0
									#REF!	0	0
									#REF!	0	0
									#REF!	0	0
									#REF!	0	0
									#REF!	0	0
									#REF!	0	0
									#REF!	0	0
									#REF!	0	0
									#REF!	0	0
									#REF!	0	0
									#REF!	0	0
									#REF!	0	0
									#REF!	0	0
									#REF!	0	0
									#REF!	0	0
									#REF!	0	0
									#REF!	0	0
									#REF!	0	0
									#REF!	0	0
									#REF!	0	0
									#REF!	0	0
									#REF!	0	0
									#REF!	0	0
									#REF!	0	0
									#REF!	0	0
									#REF!	0	0
									#REF!	0	0
									#REF!	0	0
									#REF!	0	0
									#REF!	0	0
									#REF!	0	0
									#REF!	0	0
									#REF!	0	0
									#REF!	0	0
									#REF!	0	0
									#REF!	0	0
									#REF!	0	0
									#REF!	0	0
									#REF!	0	0
									#REF!	0	0
									#REF!	0	0
									#REF!	0	0
									#REF!	0	0
									#REF!	0	0
									#REF!	0	0
									#REF!	0	0
									#REF!	0	0
									#REF!	0	0
									#REF!	0	0
									#REF!	0	0
									#REF!	0	0
									#REF!	0	0
									#REF!	0	0
									#REF!	0	0
									#REF!	0	0
									#REF!	0	0
									#REF!	0	0
									#REF!	0	0
									#REF!	0	0
									#REF!	0	0
									#REF!	0	0
									#REF!	0	0
									#REF!	0	0
									#REF!	0	0
									#REF!	0	0
									#REF!	0	0
									#REF!	0	0
									#REF!	0	0
									#REF!	0	0
									#REF!	0	0
									#REF!	0	0
									#REF!	0	0
									#REF!	0	0
									#REF!	0	0
									#REF!	0	0
									#REF!	0	0
									#REF!	0	0
									#REF!	0	0
									#REF!	0	0
									#REF!	0	0
									#REF!	0	0
									#REF!	0	0
									#REF!	0	0
									#REF!	0	0
									#REF!	0	0
									#REF!	0	0
									#REF!	0	0
									#REF!	0	0
									#REF!	0	0
									#REF!	0	0
									#REF!	0	0
									#REF!	0	0
									#REF!	0	0
									#REF!	0	0
									#REF!	0	0
									#REF!	0	0
									#REF!	0	0
									#REF!	0	0
									#REF!	0	0
									#REF!	0	0
									#REF!	0	0
									#REF!	0	0
									#REF!	0	0
									#REF!	0	0
									#REF!	0	0
									#REF!	0	0
									#REF!	0	0
									#REF!	0	0
									#REF!	0	0
									#REF!	0	0
									#REF!	0	0
									#REF!	0	0
									#REF!	0	0
									#REF!	0	0
									#REF!	0	0
									#REF!	0	0
									#REF!	0	0
									#REF!	0	0
									#REF!	0	0
									#REF!	0	0
									#REF!	0	0
									#REF!	0	0
									#REF!	0	0
									#REF!	0	0
									#REF!	0	0
									#REF!	0	0
									#REF!	0	0
									#REF!	0	0
									#REF!	0	0

## Sheet: Diff analysis and Enrichment
Supplementary Table 2.3 - Tadijan et al. - 2B1 vs Cal27 Differential analysis and Enrichment. Comparison of the integrin adhesion complex composition between Cal27 and 2B1 cells using mass spectrometry. Only proteins identified with a minimal spectral count of 4, in at least 3 out of 5 samples in Cal27 or 2B1 were analyzed in Qspec (A) and DAVID (B).
A)																																									B)
				Spectral count										QSPEC output (2B1 vs Cal27)												Spectral count															GO terms associated with proteins detected at lower abundance in IACs of 2B1 vs Cal27 (15)							GO terms associated with proteins detected at higher abundance in IACs of 2B1 vs Cal27 in 2B1 (7)
#	Identified Proteins (163)	Accession Number	Molecular Weight/ kDa	Cal 27	Cal 27	Cal 27	Cal 27	Cal 27	2B1	2B1	2B1	2B1	2B1	ln fold change	fold change	FDR	neg log (FDR)	Significantly changed (52)*	Identified in β4-integrin interactome (3)**			Significantly changed proteins* sorted on fold change (52)	Protein name	Gene name	Molecular Weight (kDa)	Cal 27	Cal 27	Cal 27	Cal 27	Cal 27	2B1	2B1	2B1	2B1	2B1	ln fold change	fold change (2B1 vs. Cal27)	FDR	neg log (FDR)		Category	Term	Count	%	P-Value	Benjamini		Category	Term
1	Plectin	PLEC_HUMAN	532	150	93	134	112	185	147	153	57	92	193	-0.065	0.937067	0.048246	1.31654	YES			1	Keratin 13	A1A4E9_HUMAN	KRT13	50	21	0	33	26	32	0	0	0	0	20	-1.585	0.204948	1e-07	7		GOTERM_CC_DIRECT	intermediate filament	12	24.5	5.9e-15	1e-12		GOTERM_CC_DIRECT	extracellular matrix
2	Keratin, type II cytoskeletal 5	K2C5_HUMAN	62	111	162	182	136	228	48	100	133	66	145	-0.534	0.586255	1e-07	7	YES			2	type II cytoskeletal 4	K2C4_HUMAN	KRT4	54	8	11	9	6	10	0	3	5	0	0	-1.433	0.238592	1e-07	7		GOTERM_CC_DIRECT	extracellular exosome	32	65.3	1.7e-14	1.1e-12		GOTERM_CC_DIRECT	focal adhesion
3	Keratin, type I cytoskeletal 14	K1C14_HUMAN	52	100	144	190	108	211	32	77	134	53	118	-0.617	0.539561	1e-07	7	YES			3	Periplakin	PEPL_HUMAN	PPL	205	21	8	13	14	22	4	11	2	2	11	-0.978	0.376062	1e-07	7		GOTERM_CC_DIRECT	extracellular matrix	15	30.6	1.9e-14	1.1e-12		GOTERM_CC_DIRECT	extracellular exosome
4	Neuroblast differentiation-associated protein AHNAK	AHNK_HUMAN	629	93	57	74	72	174	37	62	37	24	62	-0.766	0.464869	1e-07	7	YES	YES		4	Nuclear mitotic apparatus protein 1	NUMA1_HUMAN	NUMA1	238	14	3	9	3	10	0	7	0	1	6	-0.914	0.400917	6.9e-05	4.16115		GOTERM_CC_DIRECT	cell-cell adherens junction	12	24.5	5.8e-10	2.4e-08		GOTERM_CC_DIRECT	extracellular space
5	Filamin-A	Q60FE5_HUMAN	278	45	32	44	63	56	40	75	66	61	84	0.298	1.34716	0.05115	1.29115	YES			5	Nuclear pore complex protein Nup153	NU153_HUMAN	NUP153	154	6	2	9	5	18	0	6	4	0	5	-0.878	0.415613	3.9e-05	4.40894		GOTERM_CC_DIRECT	focal adhesion	12	24.5	4.3e-09	1.5e-07		GOTERM_CC_DIRECT	extracellular region
6	Keratin, type II cytoskeletal 6A	K2C6A_HUMAN	60	54	108	142	67	140	30	54	91	39	97	-0.519	0.595115	1e-07	7	YES			6	Sequestosome-1	SQSTM_HUMAN	SQSTM1	48	12	4	5	5	4	2	3	4	2	2	-0.869	0.419371	0.00072	3.14267		GOTERM_CC_DIRECT	keratin filament	8	16.3	7.4e-09	2.1e-07		GOTERM_CC_DIRECT	basement membrane
7	Laminin subunit beta-3	LAMB3_HUMAN	130	32	33	16	69	30	44	50	49	68	51	0.366	1.44196	0.015708	1.80388	YES			7	AHNAK	AHNK_HUMAN	AHNAK	629	93	57	74	72	174	37	62	37	24	62	-0.766	0.464869	1e-07	7		GOTERM_CC_DIRECT	cell cortex	7	14.3	8.1e-07	2e-05		GOTERM_CC_DIRECT	cell-cell adherens junction
8	Desmoplakin	DESP_HUMAN	332	57	43	54	23	77	16	53	20	11	87	-0.332	0.717487	2e-06	5.69897	YES			8	Nucleoprotein TPR	TPR_HUMAN	TPR	267	9	3	6	5	15	0	9	3	0	6	-0.663	0.515303	0.001616	2.79156		GOTERM_CC_DIRECT	membrane	19	38.8	5.6e-06	0.00012		GOTERM_CC_DIRECT	membrane
9	Keratin, type II cytoskeletal 8	K2C8_HUMAN	54	47	38	45	69	51	54	46	76	51	60	0.126	1.13428	0.989759	0.00447054				9	Keratin, type II cytoskeletal 6B	K2C6B_HUMAN	KRT6B	56	45	71	87	51	93	0	41	73	0	67	-0.653	0.520482	1e-07	7		GOTERM_CC_DIRECT	desmosome	4	8.2	3.3e-05	0.00063		GOTERM_CC_DIRECT	cytosol
10	Actin, cytoplasmic 2	ACTG_HUMAN	42	33	26	27	64	37	20	52	71	52	50	0.26	1.29693	0.549431	0.260087				10	Plakophilin-2	PKP2_HUMAN	PKP2	97	7	1	6	6	6	0	5	3	0	4	-0.651	0.521524	0.005505	2.25924		GOTERM_CC_DIRECT	basement membrane	5	10.2	5.5e-05	0.00094
11	Myosin-9	MYH9_HUMAN	227	44	30	38	45	58	47	55	17	28	86	0.058	1.05971	0.913826	0.0391365				11	Keratin, type I cytoskeletal 14	K1C14_HUMAN	KRT14	52	100	144	190	108	211	32	77	134	53	118	-0.617	0.539561	1e-07	7		GOTERM_CC_DIRECT	nucleus	27	55.1	0.00034	0.0053
12	Keratin, type I cytoskeletal 18	K1C18_HUMAN	48	39	33	29	47	39	40	52	55	34	46	0.183	1.20081	1	0				12	Keratin, type II cytoskeletal 5	K2C5_HUMAN	KRT5	62	111	162	182	136	228	48	100	133	66	145	-0.534	0.586255	1e-07	7		GOTERM_CC_DIRECT	cytosol	19	38.8	0.0013	0.018
13	Laminin subunit alpha-3	LAMA3_HUMAN	367	18	40	11	60	21	42	33	39	55	43	0.324	1.38265	0.170937	0.767164				13	Keratin, type II cytoskeletal 6A	K2C6A_HUMAN	KRT6A	60	54	108	142	67	140	30	54	91	39	97	-0.519	0.595115	1e-07	7		GOTERM_CC_DIRECT	extracellular space	11	22.4	0.0023	0.03
14	Prelamin-A/C	LMNA_HUMAN	74	44	14	45	49	46	5	49	39	26	36	-0.259	0.771823	0.001059	2.9751	YES			14	60S ribosomal protein L4	RL4_HUMAN	RPL4	48	13	8	5	10	8	0	14	8	2	2	-0.51	0.600496	0.004332	2.36331		GOTERM_CC_DIRECT	cytoskeleton	6	12.2	0.0028	0.035
15	Tenascin C (Hexabrachion), isoform CRA_a	A0A024R884_HUMAN	241	10	13	2	50	12	54	41	33	54	41	0.936	2.54976	1e-07	7	YES			15	Keratin, type I cytoskeletal 13	K1C13_HUMAN	KRT13	50	20	35	31	28	34	0	16	42	14	19	-0.498	0.607745	2e-06	5.69897		GOTERM_CC_DIRECT	nuclear membrane	5	10.2	0.0031	0.035
16	Heterogeneous nuclear ribonucleoprotein M	HNRPM_HUMAN	78	33	21	20	34	25	6	50	22	23	45	0.075	1.07788	0.937941	0.0278245				16	Caveolin-1	CAV1_HUMAN	CAV1	20	3	7	5	3	4	0	8	2	0	3	-0.432	0.649209	0.043504	1.36147		GOTERM_CC_DIRECT	cytoplasm	23	46.9	0.0084	0.068
17	Keratin, type I cytoskeletal 17	K1C17_HUMAN	48	35	36	51	47	72	19	40	82	33	45	-0.118	0.888696	0.03946	1.40384	YES			17	GTP-binding nuclear protein Ran	B5MDF5_HUMAN	RAN	26	3	5	6	6	6	4	3	5	1	5	-0.421	0.65639	0.039149	1.40728		GOTERM_CC_DIRECT	nuclear envelope	4	8.2	0.0085	0.068
18	Alpha-actinin-4	ACTN4_HUMAN	105	29	10	29	40	31	18	40	36	31	40	0.161	1.17468	0.990661	0.00407493				18	60S ribosomal protein L21	RL21_HUMAN	RPL21	19	4	4	4	5	4	0	4	2	2	5	-0.42	0.657047	0.040828	1.38904		GOTERM_CC_DIRECT	actin cytoskeleton	4	8.2	0.02	0.13
19	Laminin subunit gamma-2	LAMC2_HUMAN	131	16	25	5	43	19	33	31	33	37	36	0.445	1.56049	0.091599	1.03811	YES			19	Lamina-associated polypeptide 2, isoform alpha	LAP2A_HUMAN	TMPO	75	11	2	4	10	7	0	7	5	2	8	-0.415	0.66034	0.021156	1.67457		GOTERM_CC_DIRECT	extracellular region	10	20.4	0.023	0.14
20	Filamin-B	FLNB_HUMAN	278	28	12	20	26	31	20	43	43	35	51	0.475	1.60801	0.020445	1.68941	YES			20	Keratin, type I cytoskeletal 16	K1C16_HUMAN	KRT16	51	33	64	88	43	80	16	43	70	26	52	-0.41	0.66365	1e-07	7		GOTERM_CC_DIRECT	nucleolus	7	14.3	0.024	0.14
21	Keratin 1	H6VRF8_HUMAN	66	11	18	17	38	51	24	25	37	30	31	0.079	1.0822	0.916963	0.0376482				21	Protein FAM83H	FA83H_HUMAN	FAM83H	127	8	7	10	2	8	6	5	2	4	7	-0.406	0.66631	0.019992	1.69914		GOTERM_CC_DIRECT	perinuclear region of cytoplasm	5	10.2	0.08	0.32
22	Heat shock cognate 71 kDa protein	HSP7C_HUMAN	71	27	25	29	23	24	9	29	27	19	31	-0.125	0.882497	0.086658	1.06219	YES			22	Keratin, type I cytoskeletal 15	K1C15_HUMAN	KRT15	49	25	33	40	44	53	8	22	56	23	23	-0.401	0.66965	2e-06	5.69897
23	Tubulin beta chain	Q5SU16_HUMAN	50	25	9	13	22	20	14	41	43	23	19	0.434	1.54342	0.21759	0.662361				23	Plakophilin-1	PKP1_HUMAN	PKP1	83	12	11	22	13	16	0	6	28	3	13	-0.394	0.674354	0.001709	2.76726							orange: p-value < 0.05
24	Talin-1	A0A1S5UZ07_HUMAN	271	26	11	9	23	18	32	42	6	24	30	0.406	1.5008	0.240274	0.619293				24	Desmoplakin	DESP_HUMAN	DSP	332	57	43	54	23	77	16	53	20	11	87	-0.332	0.717487	2e-06	5.69897
25	Keratin, type I cytoskeletal 15	K1C15_HUMAN	49	25	33	40	44	53	8	22	56	23	23	-0.401	0.66965	2e-06	5.69897	YES			25	Lamin-B1	LMNB1_HUMAN	LMNB1	66	6	1	14	12	15	0	16	2	4	12	-0.321	0.725423	0.026469	1.57726
26	Tubulin alpha chain	B3KPS3_HUMAN	46	23	10	20	17	14	9	29	30	16	15	0.144	1.15488	0.997555	0.00106315				48	60S ribosomal protein L6	RL6_HUMAN	RPL6	33	12	3	4	6	8	5	10	3	3	4	-0.3	0.740818	0.064402	1.1911
27	Annexin	A0A024R5Z7_HUMAN	39	19	12	17	26	25	8	17	22	15	22	-0.187	0.829444	0.043933	1.35721	YES			26	Nucleolin	NUCL_HUMAN	NCL	77	6	3	13	10	9	0	11	6	6	8	-0.266	0.766439	0.05021	1.29921
28	Integrin beta-4	ITB4_HUMAN	202	15	8	11	12	13	24	19	10	16	24	0.45	1.56831	0.505774	0.296043				27	Prelamin-A/C	LMNA_HUMAN	LMNA	74	44	14	45	49	46	5	49	39	26	36	-0.259	0.771823	0.001059	2.9751
29	Junction plakoglobin	PLAK_HUMAN	82	21	11	14	19	20	6	15	23	11	25	-0.081	0.922194	0.212144	0.673369				28	Keratin, type I cytoskeletal 15	B3KVF5_HUMAN	KRT15	49	25	0	36	42	50	0	21	56	24	21	-0.252	0.777245	0.003696	2.43227
30	Heat shock 70 kDa protein 1B	A0A0G2JIW1_HUMAN	70	21	11	14	27	16	11	15	24	18	22	0.013	1.01308	0.579901	0.236646				52	Matrin-3	A0A0R4J2E8_HUMAN	MATR3	95	16	4	9	10	5	0	12	7	4	12	-0.208	0.812207	0.097548	1.01078
31	Protein CYR61	CYR61_HUMAN	42	6	14	5	19	10	19	16	7	21	19	0.407	1.5023	0.86529	0.0628383				47	Spectrin alpha chain, non-erythrocytic 1	A0A0D9SGF6_HUMAN	SPTAN1	288	18	7	4	21	21	5	22	5	12	16	-0.198	0.82037	0.062054	1.20723
32	Spectrin alpha chain, non-erythrocytic 1	A0A0D9SGF6_HUMAN	288	18	7	4	21	21	5	22	5	12	16	-0.198	0.82037	0.062054	1.20723	YES			29	Annexin	A0A024R5Z7_HUMAN	ANXA2	39	19	12	17	26	25	8	17	22	15	22	-0.187	0.829444	0.043933	1.35721
33	Transforming growth factor-beta-induced protein ig-h3	BGH3_HUMAN	75	7	6	2	23	3	21	15	12	21	17	0.729	2.07301	0.022226	1.65314	YES			49	Heat shock cognate 71 kDa protein	HSP7C_HUMAN	HSPA8	71	27	25	29	23	24	9	29	27	19	31	-0.125	0.882497	0.086658	1.06219
34	Keratin, type I cytoskeletal 9	K1C9_HUMAN	62	10	11	7	19	20	14	9	21	15	14	0.057	1.05866	0.752888	0.12327				30	Keratin, type I cytoskeletal 17	K1C17_HUMAN	KRT17	48	35	36	51	47	72	19	40	82	33	45	-0.118	0.888696	0.03946	1.40384
35	Nucleophosmin	NPM_HUMAN	33	16	6	14	16	11	2	18	19	8	11	-0.104	0.901225	0.198229	0.702833				31	Keratin, type II cytoskeletal 6B	K2C6B_HUMAN	KRT6B	60	0	68	83	0	93	0	40	78	32	72	-0.113	0.893151	0.047259	1.32552
36	Keratin, type I cytoskeletal 16	K1C16_HUMAN	51	33	64	88	43	80	16	43	70	26	52	-0.41	0.66365	1e-07	7	YES			32	Plectin	PLEC_HUMAN	PLEC	532	150	93	134	112	185	147	153	57	92	193	-0.065	0.937067	0.048246	1.31654
37	Peptidyl-prolyl cis-trans isomerase A	PPIA_HUMAN	18	8	6	13	13	12	9	17	17	12	15	0.288	1.33376	0.9931	0.00300702				33	Filamin-A	Q60FE5_HUMAN	FLNA	278	45	32	44	63	56	40	75	66	61	84	0.298	1.34716	0.05115	1.29115
38	Plakophilin-1	PKP1_HUMAN	83	12	11	22	13	16	0	6	28	3	13	-0.394	0.674354	0.001709	2.76726	YES			34	Laminin subunit beta-3	LAMB3_HUMAN	LAMB3	130	32	33	16	69	30	44	50	49	68	51	0.366	1.44196	0.015708	1.80388
39	Periplakin	PEPL_HUMAN	205	21	8	13	14	22	4	11	2	2	11	-0.978	0.376062	1e-07	7	YES	YES		51	Laminin subunit gamma-2	LAMC2_HUMAN	LAMC2	131	16	25	5	43	19	33	31	33	37	36	0.445	1.56049	0.091599	1.03811
40	Plakophilin-3	PKP3_HUMAN	87	13	10	8	12	10	3	15	19	10	12	0.097	1.10186	0.862182	0.064401				35	Filamin-B	FLNB_HUMAN	FLNB	278	28	12	20	26	31	20	43	43	35	51	0.475	1.60801	0.020445	1.68941
41	Ras GTPase-activating-like protein IQGAP1	IQGA1_HUMAN	189	14	6	7	8	6	9	18	7	5	24	0.429	1.53572	0.907923	0.041951				36	Actin, alpha cardiac muscle 1	ACTC_HUMAN	ACTC1	42	22	20	0	46	0	0	41	45	38	37	0.581	1.78783	0.009194	2.0365
42	Integrin alpha-6	ITA6_HUMAN	127	4	6	6	12	5	9	12	14	11	16	0.634	1.88514	0.305262	0.515327				37	Transforming growth factor-beta-induced protein ig-h3	BGH3_HUMAN	TGFBI	75	7	6	2	23	3	21	15	12	21	17	0.729	2.07301	0.022226	1.65314
43	Keratin, type I cytoskeletal 10	K1C10_HUMAN	59	14	16	14	27	28	16	16	26	21	18	-0.03	0.970446	0.371798	0.429693				38	Tenascin C	A0A024R884_HUMAN	TNC	241	10	13	2	50	12	54	41	33	54	41	0.936	2.54976	1e-07	7
44	Histone 1, H1e	A3R0T8_HUMAN	22	4	8	2	14	2	23	14	6	10	2	0.593	1.80941	0.595948	0.224792				39	Thrombospondin-1	TSP1_HUMAN	THBS1	129	3	9	3	9	3	23	10	6	18	15	0.978	2.65913	0.00696	2.15739
45	Elongation factor 2	EF2_HUMAN	95	9	2	12	6	11	9	19	7	4	17	0.309	1.36206	0.990876	0.00398069				40	Tensin-3	TENS3_HUMAN	TNS3	155	6	2	0	4	4	22	10	2	4	12	1.057	2.87772	0.044649	1.35019
46	Spectrin beta chain	A0A087WUZ3_HUMAN	275	9	3	5	5	14	1	18	0	8	16	0.174	1.19006	0.949244	0.0226221				41	Myosin-10	MYH10_HUMAN	MYH10	229	0	2	0	0	8	10	11	0	9	15	1.248	3.48337	0.012728	1.89524
47	Glyceraldehyde-3-phosphate dehydrogenase	G3P_HUMAN	36	8	3	8	10	6	7	14	11	11	7	0.324	1.38265	0.991327	0.00378307				42	Growth/differentiation factor 15	GDF15_HUMAN	GDF15	34	0	0	0	7	0	12	9	0	12	6	1.277	3.58587	0.024069	1.61854
48	Keratin, type II cytoskeletal 2 epidermal	K22E_HUMAN	65	12	28	25	33	39	25	27	38	21	28	-0.007	0.993024	0.463821	0.33365				43	Serine protease HTRA1	HTRA1_HUMAN	HTRA1	51	0	2	0	2	0	13	2	5	5	7	1.48	4.39295	0.03685	1.43356
49	Alpha-enolase	ENOA_HUMAN	47	9	4	7	14	3	2	12	16	17	5	0.325	1.38403	0.991642	0.00364509				44	EGF-like repeat and discoidin I-like domain-containing protein 3	EDIL3_HUMAN	EDIL3	54	0	0	0	8	0	15	12	3	15	9	1.509	4.52221	0.001703	2.76879
50	Matrin-3	A0A0R4J2E8_HUMAN	95	16	4	9	10	5	0	12	7	4	12	-0.208	0.812207	0.097548	1.01078	YES			50	Epiplakin	EPIPL_HUMAN	EPPK1	556	0	0	0	0	2	7	13	0	0	5	1.522	4.58138	0.087896	1.05603
51	Histone H2B	A0A024QZZ7_HUMAN	14	9	8	6	10	8	4	11	11	9	6	-0.022	0.97824	0.438308	0.358221				45	Laminin subunit alpha-5	LAMA5_HUMAN	LAMA5	400	0	1	0	2	0	22	4	3	7	5	1.951	7.03572	0.006834	2.16533
52	Histone H4	B2R4R0_HUMAN	11	10	5	6	7	9	7	12	12	10	8	0.264	1.30213	1	0				46	Heparan sulfate proteoglycan 2	A0A024RAB6_HUMAN	HSPG2	464	0	0	0	2	0	28	9	3	11	22	2.485	12.0011	3e-06	5.52288
53	cDNA FLJ53619, highly similar to Heat shock protein HSP 90-beta	B4DGL0_HUMAN	82	10	4	5	9	3	4	18	8	5	14	0.428	1.53419	1	0
54	Peroxiredoxin-1	PRDX1_HUMAN	22	5	6	7	8	9	4	13	16	8	11	0.401	1.49332	1	0																				LEGEND:
55	Lamin-B1	LMNB1_HUMAN	66	6	1	14	12	15	0	16	2	4	12	-0.321	0.725423	0.026469	1.57726	YES																			higher abundance in 2B1 vs. Cal27
56	Alpha-actinin-1	ACTN1_HUMAN	103	15	6	18	20	16	7	32	24	25	26	0.402	1.49481	0.421886	0.374805																				lovwer abundance in 2B1 vs Cal27
57	Vitronectin	VTNC_HUMAN	54	5	7	4	17	7	7	8	8	9	7	-0.036	0.96464	0.395962	0.402346																					light orange: p-value between 0.05 and 0.1
58	Lamin-B2	LMNB2_HUMAN	70	6	2	13	7	13	0	17	8	3	20	0.161	1.17468	0.951375	0.0216483																					dark orange: p-value < 0.05
59	Tensin-3	TENS3_HUMAN	155	6	2	0	4	4	22	10	2	4	12	1.057	2.87772	0.044649	1.35019	YES	YES
60	Fatty acid synthase	FAS_HUMAN	273	22	0	9	0	8	14	12	0	0	12	-0.044	0.956954	0.376619	0.424098
61	Keratin, type I cytoskeletal 13	K1C13_HUMAN	50	20	35	31	28	34	0	16	42	14	19	-0.498	0.607745	2e-06	5.69897	YES
62	Chloride intracellular channel protein 1	CLIC1_HUMAN	27	5	3	3	6	5	4	10	11	10	7	0.64	1.89648	0.73321	0.134772
63	Ezrin	EZRI_HUMAN	69	5	3	4	8	7	2	7	8	9	10	0.263	1.30083	1	0
64	Ubiquitin-40S ribosomal protein S27a	RS27A_HUMAN	18	10	3	5	9	4	10	11	2	6	12	0.291	1.33776	1	0
65	PDZ and LIM domain protein 1	PDLI1_HUMAN	36	8	3	5	8	7	3	12	11	9	6	0.268	1.30735	1	0
66	Nucleolin	NUCL_HUMAN	77	6	3	13	10	9	0	11	6	6	8	-0.266	0.766439	0.05021	1.29921	YES
67	Protein FAM83H	FA83H_HUMAN	127	8	7	10	2	8	6	5	2	4	7	-0.406	0.66631	0.019992	1.69914	YES
68	Annexin A1	ANXA1_HUMAN	39	7	6	2	12	3	5	8	9	12	7	0.289	1.33509	0.999992	3.47437e-06
69	RNA-binding protein 14	RBM14_HUMAN	69	7	5	6	9	6	0	10	5	5	10	-0.086	0.917594	0.2999	0.523024
70	Tripartite motif-containing protein 29	TRI29_HUMAN	66	5	4	4	10	7	2	8	10	5	5	-0.005	0.995012	0.496817	0.303804
71	14-3-3 protein zeta/delta	1433Z_HUMAN	28	6	3	5	7	5	4	7	15	8	6	0.402	1.49481	1	0
72	Heat shock protein beta-1	HSPB1_HUMAN	23	8	3	4	5	7	5	7	10	6	7	0.234	1.26364	0.984542	0.00676575
73	60S ribosomal protein L6	RL6_HUMAN	33	12	3	4	6	8	5	10	3	3	4	-0.3	0.740818	0.064402	1.1911	YES
74	60S ribosomal protein L18a	RL18A_HUMAN	21	7	4	6	4	11	2	13	5	0	7	-0.162	0.850441	0.181879	0.740217
75	Lamina-associated polypeptide 2, isoform alpha	LAP2A_HUMAN	75	11	2	4	10	7	0	7	5	2	8	-0.415	0.66034	0.021156	1.67457	YES
76	Nuclear pore complex protein Nup153	NU153_HUMAN	154	6	2	9	5	18	0	6	4	0	5	-0.878	0.415613	3.9e-05	4.40894	YES
77	Histone H1.5	H15_HUMAN	23	4	10	0	14	5	13	12	5	11	0	0.192	1.21167	0.978129	0.00960386
78	Poly(rC)-binding protein 1	PCBP1_HUMAN	37	3	5	7	5	4	7	6	9	3	3	0.141	1.15142	0.858001	0.0665122
79	Elongation factor 1-alpha 1	EF1A1_HUMAN	50	4	4	6	6	3	10	8	4	4	8	0.371	1.44918	0.99192	0.00352335
80	Tubulin beta-4B chain	TBB4B_HUMAN	50	24	11	14	16	20	16	38	43	21	17	0.444	1.55893	0.113805	0.943839
81	14-3-3 protein sigma	1433S_HUMAN	28	2	4	10	6	9	0	5	15	6	6	0.027	1.02737	0.590372	0.228874
82	Importin subunit beta-1	IMB1_HUMAN	97	5	5	5	5	5	3	5	5	6	3	-0.13	0.878095	0.243605	0.613314
83	40S ribosomal protein S8	RS8_HUMAN	24	4	2	6	7	2	3	8	6	7	6	0.329	1.38958	1	0
84	60S ribosomal protein L23	RL23_HUMAN	15	8	4	5	4	2	0	10	7	3	6	0.147	1.15835	0.866394	0.0622846
85	Desmoglein-2	DSG2_HUMAN	122	5	3	5	3	6	0	5	4	2	7	-0.17	0.843665	0.203847	0.690696
86	60S ribosomal protein L28	RL28_HUMAN	16	4	3	3	4	4	3	7	5	4	5	0.268	1.30735	0.984326	0.00686104
87	GTP-binding nuclear protein Ran	B5MDF5_HUMAN	26	3	5	6	6	6	4	3	5	1	5	-0.421	0.65639	0.039149	1.40728	YES
88	78 kDa glucose-regulated protein	GRP78_HUMAN	72	8	3	5	6	4	0	7	11	4	8	0.166	1.18057	0.895065	0.0481454
89	60S ribosomal protein L24	RL24_HUMAN	18	0	1	6	5	4	3	6	4	2	5	0.125	1.13315	0.77703	0.109562
90	Heat shock protein HSP 90-alpha	HS90A_HUMAN	85	8	0	7	8	4	0	9	5	3	11	0.011	1.01106	0.543316	0.264948
91	Probable ATP-dependent RNA helicase DDX17	A0A1X7SBZ2_HUMAN	80	9	0	0	4	5	0	8	5	3	4	0.015	1.01511	0.546217	0.262635
92	cDNA FLJ16494 fis, clone CTONG3004576, highly similar to Keratin, type I cytoskeletal 15	B3KVF5_HUMAN	49	25	0	36	42	50	0	21	56	24	21	-0.252	0.777245	0.003696	2.43227	YES
93	cDNA FLJ60647, highly similar to Keratin, type II cytoskeletal 6B	B4DKV4_HUMAN	56	45	71	87	51	93	0	41	73	0	67	-0.653	0.520482	1e-07	7	YES
94	Poly(rC)-binding protein 2	PCBP2_HUMAN	39	4	4	3	5	0	6	7	7	4	4	0.488	1.62905	0.99538	0.00201109
95	Actin, alpha cardiac muscle 1	ACTC_HUMAN	42	22	20	0	46	0	0	41	45	38	37	0.581	1.78783	0.009194	2.0365	YES
96	Keratin, type II cytoskeletal 6B	K2C6B_HUMAN	60	0	68	83	0	93	0	40	78	32	72	-0.113	0.893151	0.047259	1.32552	YES
97	Moesin	MOES_HUMAN	68	4	0	0	7	8	0	8	6	9	10	0.465	1.59201	0.997928	0.000900792
98	Tubulin alpha-1C chain	TBA1C_HUMAN	50	21	0	18	19	0	11	31	0	16	0	-0.02	0.980199	0.435079	0.361432
99	Histone H1.1	H11_HUMAN	22	5	4	0	10	0	8	6	0	5	0	-0.031	0.969476	0.43941	0.35713
100	Thrombospondin-1	TSP1_HUMAN	129	3	9	3	9	3	23	10	6	18	15	0.978	2.65913	0.00696	2.15739	YES
101	DNA-dependent protein kinase catalytic subunit	PRKDC_HUMAN	469	16	2	11	0	6	0	17	0	0	29	0.277	1.31917	0.995381	0.00201065
102	Heparan sulfate proteoglycan 2 (Perlecan), isoform CRA_b	A0A024RAB6_HUMAN	464	0	0	0	2	0	28	9	3	11	22	2.485	12.0011	3e-06	5.52288	YES
103	60S ribosomal protein L4	RL4_HUMAN	48	13	8	5	10	8	0	14	8	2	2	-0.51	0.600496	0.004332	2.36331	YES
104	EGF-like repeat and discoidin I-like domain-containing protein 3	EDIL3_HUMAN	54	0	0	0	8	0	15	12	3	15	9	1.509	4.52221	0.001703	2.76879	YES
105	ATP-dependent RNA helicase A	DHX9_HUMAN	141	14	3	8	2	7	2	12	0	2	14	-0.094	0.910283	0.273538	0.562982
106	Nucleoprotein TPR	TPR_HUMAN	267	9	3	6	5	15	0	9	3	0	6	-0.663	0.515303	0.001616	2.79156	YES
107	Fructose-bisphosphate aldolase A	ALDOA_HUMAN	39	12	0	0	10	2	1	10	7	6	6	0.146	1.1572	0.871326	0.0598193
108	Serine protease 23	PRS23_HUMAN	43	4	3	2	13	3	9	9	3	8	7	0.354	1.42476	0.990525	0.00413456
109	E3 SUMO-protein ligase RanBP2	RBP2_HUMAN	358	8	1	6	0	12	0	14	0	0	10	-0.064	0.938005	0.344255	0.46312
110	Myosin light polypeptide 6	B7Z6Z4_HUMAN	27	2	3	4	8	0	2	9	11	11	4	0.712	2.03806	0.537441	0.269669
111	Growth/differentiation factor 15	GDF15_HUMAN	34	0	0	0	7	0	12	9	0	12	6	1.277	3.58587	0.024069	1.61854	YES
112	Nuclear mitotic apparatus protein 1	NUMA1_HUMAN	238	14	3	9	3	10	0	7	0	1	6	-0.914	0.400917	6.9e-05	4.16115	YES
113	Serum albumin	ALBU_HUMAN	69	2	1	3	11	4	7	7	6	9	3	0.397	1.48736	0.991341	0.00377693
114	Probable ATP-dependent RNA helicase DDX5	DDX5_HUMAN	69	8	1	3	8	5	1	12	5	1	3	-0.149	0.861569	0.2192	0.659159
115	60S ribosomal protein L32	RL32_HUMAN	16	2	6	0	7	2	8	8	0	6	6	0.47	1.59999	0.992958	0.00306912
116	Vinculin	VINC_HUMAN	124	3	0	0	6	0	7	5	4	13	6	1.081	2.94763	0.209531	0.678752
117	Globin C1	A0A1K0GXZ1_HUMAN	19	4	1	2	7	2	5	10	5	7	4	0.664	1.94255	0.922776	0.0349037
118	Pyruvate kinase PKM	KPYM_HUMAN	58	8	2	2	5	0	8	8	2	2	9	0.49	1.63232	0.996723	0.00142552
119	Nucleolar RNA helicase 2	DDX21_HUMAN	87	8	0	5	3	9	1	10	0	3	9	-0.125	0.882497	0.256967	0.590123
120	Plastin-3	PLST_HUMAN	71	0	2	2	8	3	0	5	16	10	4	0.83	2.29332	0.437474	0.359048
121	60S ribosomal protein L15	RL15_HUMAN	24	5	4	7	2	4	2	11	2	2	6	0.03	1.03045	0.58754	0.230963
122	Beta/gamma crystallin domain-containing protein 1	A0A0J9YWL0_HUMAN	232	2	1	2	2	2	8	12	0	4	9	1.363	3.9079	0.115424	0.937704
123	Sequestosome-1	SQSTM_HUMAN	48	12	4	5	5	4	2	3	4	2	2	-0.869	0.419371	0.00072	3.14267	YES
124	Desmoglein-3	DSG3_HUMAN	108	6	4	5	3	6	1	2	11	2	4	-0.228	0.796124	0.139129	0.856582
125	Plakophilin-2	PKP2_HUMAN	97	7	1	6	6	6	0	5	3	0	4	-0.651	0.521524	0.005505	2.25924	YES
126	Laminin subunit alpha-5	LAMA5_HUMAN	400	0	1	0	2	0	22	4	3	7	5	1.951	7.03572	0.006834	2.16533	YES
127	Far upstream element-binding protein 3	FUBP3_HUMAN	62	7	1	2	8	0	3	8	5	2	6	0.216	1.2411	0.946429	0.023912
128	60S ribosomal protein L7a	RL7A_HUMAN	30	6	4	3	4	3	2	6	3	2	4	-0.19	0.826959	0.184996	0.732838
129	Caveolin-1	CAV1_HUMAN	20	3	7	5	3	4	0	8	2	0	3	-0.432	0.649209	0.043504	1.36147	YES
130	Eukaryotic translation initiation factor 5A-1	IF5A1_HUMAN	17	7	0	2	5	2	2	10	4	2	4	0.23	1.2586	0.94389	0.0250786
131	40S ribosomal protein S11	RS11_HUMAN	18	2	2	3	5	3	3	5	4	4	4	0.285	1.32976	0.964366	0.0157581
132	Leucine zipper protein 1	LUZP1_HUMAN	120	0	0	2	5	4	4	8	0	3	5	0.456	1.57775	0.997365	0.00114588
133	Heterogeneous nuclear ribonucleoprotein K	HNRPK_HUMAN	51	8	0	1	3	0	0	10	7	5	2	0.564	1.75769	1	0
134	Heterogeneous nuclear ribonucleoprotein U	HNRPU_HUMAN	91	2	2	5	4	4	0	8	0	3	6	0.108	1.11405	0.754063	0.122592
135	60S ribosomal protein L8	RL8_HUMAN	28	4	1	2	4	4	5	7	3	3	2	0.261	1.29823	0.95729	0.0189565
136	Far upstream element-binding protein 2	FUBP2_HUMAN	73	3	1	0	5	2	0	11	12	6	3	1.048	2.85194	0.265804	0.575438
137	Heterogeneous nuclear ribonucleoprotein H	HNRH1_HUMAN	49	5	1	3	0	3	0	7	4	6	3	0.462	1.58725	0.995231	0.0020761
138	182 kDa tankyrase-1-binding protein	TB182_HUMAN	182	2	0	0	5	5	0	6	8	4	4	0.459	1.58249	0.995446	0.00198229
139	cDNA, FLJ96568, highly similar to Homo sapiens tropomyosin 3 (TPM3), mRNA	B2RDE1_HUMAN	29	2	1	2	7	3	0	4	9	6	5	0.481	1.61769	0.991289	0.00379971
140	60S ribosomal protein L21	RL21_HUMAN	19	4	4	4	5	4	0	4	2	2	5	-0.42	0.657047	0.040828	1.38904	YES
141	cDNA FLJ59399, highly similar to Keratin, type II cytoskeletal 4	B4DRR7_HUMAN	54	8	11	9	6	10	0	3	5	0	0	-1.433	0.238592	1e-07	7	YES
142	Serine protease HTRA1	HTRA1_HUMAN	51	0	2	0	2	0	13	2	5	5	7	1.48	4.39295	0.03685	1.43356	YES
143	Heterogeneous nuclear ribonucleoproteins C1/C2	HNRPC_HUMAN	34	4	1	0	3	2	2	7	4	0	6	0.595	1.81303	0.990881	0.0039785
144	Dickkopf-related protein 1	DKK1_HUMAN	29	2	2	0	5	3	4	4	4	8	4	0.63	1.87761	1	0
145	Cofilin-1	E9PK25_HUMAN	23	5	1	2	3	2	2	3	4	4	4	0.247	1.28018	0.934275	0.0295253
146	Heterogeneous nuclear ribonucleoprotein L	HNRPL_HUMAN	64	10	1	0	2	2	0	4	4	2	5	-0.009	0.99104	0.491142	0.308793
147	Histone H2A type 2-A	H2A2A_HUMAN	14	0	1	0	4	3	1	7	6	7	4	0.911	2.48681	0.676349	0.169829
148	Protein S100-A8	S10A8_HUMAN	11	4	5	5	0	4	0	2	7	0	4	-0.267	0.765673	0.147256	0.831927
149	Agrin	AGRIN_HUMAN	217	0	3	0	2	0	7	5	0	4	4	0.978	2.65913	0.746258	0.127111
150	ATP-dependent RNA helicase DDX3X	A0A0D9SF53_HUMAN	81	6	1	2	1	3	4	5	4	2	2	0.258	1.29434	0.922277	0.0351386
151	Ribosomal protein L18, isoform CRA_c	A0A024QZD1_HUMAN	22	3	0	3	6	3	4	4	5	3	2	0.122	1.12975	0.76697	0.115222
152	cDNA FLJ13913 fis, clone Y79AA1000231, highly similar to Nucleolar protein NO5	B3KN82_HUMAN	52	5	2	3	4	5	0	7	0	0	7	-0.155	0.856415	0.239435	0.620812
153	40S ribosomal protein S24	RS24_HUMAN	15	4	2	0	4	0	4	4	6	0	2	0.327	1.3868	0.975763	0.0106557
154	Myosin-10	MYH10_HUMAN	229	0	2	0	0	8	10	11	0	9	15	1.248	3.48337	0.012728	1.89524	YES
155	Tumor protein p63 isoform 1 (Fragment)	A0A0S2Z4N5_HUMAN	77	3	2	1	4	3	0	4	4	0	4	0.068	1.07037	0.64369	0.191323
156	Tubulointerstitial nephritis antigen-like	TINAL_HUMAN	52	0	2	0	2	0	6	4	2	5	5	1.169	3.21877	0.413206	0.383833
157	Epiplakin	EPIPL_HUMAN	556	0	0	0	0	2	7	13	0	0	5	1.522	4.58138	0.087896	1.05603	YES
158	Extracellular sulfatase Sulf-2	SULF2_HUMAN	100	0	1	0	0	0	5	4	2	9	1	1.494	4.45488	0.206143	0.685831
159	Phosphoglycerate kinase 1	PGK1_HUMAN	45	3	0	0	2	0	2	3	4	4	4	0.768	2.15545	1	0
160	14-3-3 protein theta	1433T_HUMAN	28	3	2	0	6	4	0	2	9	7	4	0.352	1.42191	0.999729	0.00011771
161	ADP/ATP translocase 2	ADT2_HUMAN	33	0	0	2	0	0	6	4	1	0	4	0.978	2.65913	0.950233	0.0221699
162	14-3-3 protein gamma	1433G_HUMAN	28	6	0	0	3	0	5	0	7	6	0	0.499	1.64707	0.995567	0.00192951
163	Keratin 13	A1A4E9_HUMAN	50	21	0	33	26	32	0	0	0	0	20	-1.585	0.204948	1e-07	7	YES
																0,000000 replaced with 0,0000001		* FDR < 0.1 and fold change > 1.5	** proteins identified already in β4-integrin interactome according to the paper: Myllymäki et al. (2019) ‘Assembly of the β4-integrin interactome based on proximal biotinylation in the presence and absence of heterodimerization’, Molecular and Cellular Proteomics, 18(2)
																FDR <0.05
																FDR >0.05 AND <0.1
[truncated: 4 more columns]
